# Supplementary material for: Molecular response to PARP1 inhibition in ovarian cancer cells as determined by mass spectrometry based proteomics
Source: J Ovarian Res. 2021 Oct 22;14:140. doi: 10.1186/s13048-021-00886-x (PMC8539835; doi:10.1186/s13048-021-00886-x)
Supplement: Supplementary file 3 — Additional file 3: STable1. PARP1i-mediated proteomic signature. [file 13048_2021_886_MOESM3_ESM.xlsx]

## Sheet: all proteins
Gene	PARP1_1	PARP1_2	PARP1_3	DMSO1.1	DMSO1.2	DMSO1.3
AP1S2	13.4166	12.8604	13.1676	13.3832	13.3872	13.545
HNRNPAB	18.3148	18.5108	18.5852	18.3852	18.5925	18.5785
CDC42BPB	14.2368	13.9344	14.132	14.2322	14.0136	14.2608
LARP4B	15.3186	15.6112	15.6717	15.6036	15.6449	15.754
ATP5MG	18.2409	18.2905	18.4773	18.3884	18.5104	18.466
SMC3	15.5275	15.393	15.539	15.5159	15.5149	15.6885
MAP2K3	NA	14.3361	14.6073	14.5867	14.294	14.5908
HSPA8	21.6489	21.3167	21.4061	21.5717	21.3037	21.3875
ALAD	14.3765	13.4209	13.6042	13.6414	13.361	13.3525
HSP90AA1	21.6914	21.5195	21.6214	21.7235	21.6048	21.9055
MAGT1	19.3773	19.256	19.401	18.2398	19.1536	19.027
RALY	19.083	18.7665	18.9754	19.1214	19.2318	19.1354
DNAJC11	14.9244	14.3609	14.5479	14.9279	14.8501	14.7882
CCT4	18.6985	19.1641	19.0723	18.8581	19.1525	19.3055
RAI14	14.1379	13.8063	13.9939	14.2402	13.9604	13.9877
TPMT	15.5956	15.4006	15.4967	15.5874	15.5077	15.6371
JPT1	16.6824	16.8575	16.4159	16.2463	16.2935	16.4557
PCBP1	18.4859	18.7758	18.916	18.8968	18.8675	18.9891
COTL1	16.3776	15.9737	16.2775	16.4018	16.3388	16.4155
AP3S1	15.4629	15.3415	15.2894	15.4129	15.3441	15.2322
RTF1	14.3439	14.5933	14.7155	14.9217	14.7593	14.7867
SPG11	14.4118	13.7272	13.8532	13.5103	13.5099	13.7101
MAN1B1	15.0838	14.3021	15.4942	14.3522	14.3592	14.4192
ATP2B1	14.0923	15.8469	16.0711	16.2315	16.2995	16.4633
ALDOC	19.5882	19.1863	19.0974	19.1438	18.9035	19.1137
RPE	16.5441	15.5449	15.8481	14.6517	15.3139	15.3097
IDH1	15.4644	16.7354	16.6926	16.6642	16.9571	16.948
MCMBP	14.2039	14.5937	14.7966	14.8931	14.7524	14.9154
ARF6	15.0749	15.1933	13.9927	14.1436	14.6176	14.0255
GNAS	13.6679	15.2697	15.1428	15.3195	15.3724	15.7652
TPD52L2	19.5084	19.44	19.3098	19.228	19.168	19.3325
FBL	17.878	17.9767	18.0457	17.8711	17.9645	18.0158
SMARCB1	16.0881	16.1639	16.1712	16.5747	16.3427	16.2083
NUP98	15.403	15.4656	15.5453	15.4075	15.3697	15.4508
PABPN1	16.4741	16.2264	16.2931	16.5676	16.5375	16.3333
SF1	16.5991	16.0795	16.0833	16.1913	15.9612	16.0291
SF3B1	16.6593	16.8513	16.8455	17.0322	16.9159	16.9363
RBMS1	14.7704	14.3431	14.3251	14.8851	14.3541	14.5762
PHF2	13.9217	14.2418	14.1042	14.7709	14.2713	14.4769
DSTN	18.0858	18.2351	18.2292	17.8556	17.9776	18.2463
AARS	18.3397	18.7126	18.5154	18.7053	18.7005	19.1408
TUBA3C.TUBA3D.TUBA3C	18.5612	18.6503	17.769	18.6436	18.8823	17.7934
PYCR2	16.5792	16.1503	16.6029	16.7901	16.784	16.6653
ELL	15.9862	14.2002	14.0976	14.2638	14.3547	12.4972
DHTKD1	14.9223	14.411	14.7472	14.1346	14.3754	14.416
SUPT4H1	16.979	16.5861	16.599	16.8223	16.4961	16.5961
OCIAD1	15.2472	15.3391	15.5142	15.3224	15.4623	15.5166
RAB13	16.0396	16.1964	16.046	15.7789	15.9483	16.0641
ARFGEF2	13.3424	13.1068	13.0701	13.0712	12.9378	13.0743
RBMX2	NA	13.6457	13.6229	13.6333	13.8448	13.7007
PPP2R2A	17.1916	16.8355	16.9321	16.7736	16.7322	16.8604
MAPK1	17.0824	16.5269	16.6066	16.8691	16.4822	16.5576
DTD1	16.6787	16.7003	16.6576	16.7317	16.8494	17.1249
PIP4K2B	14.6563	14.1045	14.0102	14.1333	13.8775	13.9869
DHX16	14.1957	14.3919	14.5365	14.5336	14.4013	14.7021
LAMA5	15.9387	15.6247	15.7152	16.0351	15.8442	15.7296
MRPL22	16.9055	16.6135	16.9124	16.9143	16.8666	17.038
AP1B1	15.6926	15.3499	15.4346	15.4035	15.3658	15.1945
TBL3	15.0382	14.4524	14.5714	14.7004	14.3611	14.5164
CFL2	20.7071	20.7864	20.9163	20.7367	20.7935	20.9381
ISY1	15.2362	14.2963	14.4245	14.6483	14.3035	14.0836
PTK7	16.9004	16.6754	16.7273	16.9041	16.9912	16.9019
PPFIA1	13.8951	13.7652	13.7286	13.7873	13.4289	13.6854
SRSF10	16.0239	15.972	15.799	16.0212	16.0913	15.9281
RBP2	15.0973	15.4462	15.5561	15.5756	15.6103	15.6059
UGGT1	15.6506	15.3497	15.4985	15.8245	15.6866	15.5072
PAWR	15.5624	16.0892	15.8167	15.7427	16.0895	16.1185
HSPA2	20.5275	20.4356	20.439	20.6578	20.4437	20.6852
GPT2	15.7717	15.4178	15.2849	15.4202	15.336	15.2129
VAV2	13.7717	13.8058	13.9223	13.7751	13.6443	13.7813
TRMT1	15.7165	15.4969	15.5139	15.4033	15.3782	15.4829
LMAN1	17.6115	17.2004	17.3599	17.5884	17.6234	17.7036
ATG4C	11.8583	11.1898	NA	11.7605	11.515	12.2241
BPNT1	15.5379	15.1406	15.071	15.1802	14.9637	15.0582
CRTAP	15.5024	15.0846	15.1949	15.5147	15.3021	15.3034
COPE	16.5873	16.5454	16.7158	16.2836	16.522	16.5874
TFDP1	NA	14.3941	14.6456	12.467	15.3374	15.4678
CUL4B	15.196	15.2059	15.2151	15.2645	15.2516	15.2232
MATR3	17.6536	18.7822	18.8737	18.9544	19.1564	19.0408
ANXA3	16.8695	16.8724	16.5657	16.922	17.0457	17.0661
ACTN4	20.8022	20.5283	20.6547	20.812	20.741	20.7678
TAX1BP3	15.1528	15.9944	16.9816	16.1076	16.1334	17.2405
TIGAR	14.108	13.9312	14.0321	14.1763	14.0057	14.0367
UBA1	19.9874	20.9711	20.8981	21.258	21.1533	21.2399
VCP	18.7971	19.581	19.6256	19.6451	19.6799	19.8904
HTRA2	15.5201	15.1524	15.0564	15.3632	14.7527	15.0227
POLR2B	15.5211	15.3313	15.4064	15.6166	15.4788	15.4115
IGF2BP3	17.1971	16.968	17.0865	17.438	17.3333	17.0803
FKBP2	18.8529	18.2895	18.5197	18.5563	18.2282	18.4468
SCD	NA	13.9652	13.3513	NA	14.1406	14.3205
AKAP13	13.235	13.0168	12.2737	13.4542	13.2459	13.3704
MRPS5	15.0365	15.538	15.6036	15.4528	15.5436	15.8322
PAICS	18.6907	19.3222	19.3139	19.3036	19.3959	19.5096
GPR180	13.3164	13.1096	13.2614	13.3144	13.4041	13.4554
TRIP13	16.3577	16.0497	16.2119	16.1097	16.0615	15.9615
CREBBP	NA	14.7187	13.2877	14.9	15.0731	15.0429
RNMT	14.682	14.8588	14.9603	15.1443	14.9215	15.1043
NMNAT1	14.9763	14.4151	14.5533	14.2554	14.3763	14.2466
NME1	17.9828	17.2679	17.2526	17.0658	16.9017	17.1946
RPS25	21.3172	20.8199	21.0378	21.3633	21.147	21.1444
SFT2D2	14.382	14.9816	14.9689	15.0546	15.2164	15.0359
TFAP2A	14.0179	NA	13.6973	14.8205	14.8093	13.6924
CTTN	16.3555	16.8608	17.1191	17.1852	17.2005	17.1691
RABEPK	14.9148	14.2964	14.7452	14.6215	14.2746	14.6134
GLUL	NA	13.6728	14.2609	13.5962	13.8911	14.5044
NFIC	14.6034	14.0015	13.5555	14.5806	14.3673	13.9588
PDLIM5	14.843	14.5945	14.651	14.9017	14.6631	14.6598
IPO11	14.326	13.0412	12.6652	NA	12.4632	12.9616
TMX1	16.6776	15.9352	16.2807	16.7917	16.4878	16.4051
RBM4	16.2435	15.6752	16.0059	16.3333	16.0342	16.079
EPM2AIP1	12.4695	14.1957	14.3203	13.972	14.3957	14.7464
ZNF512	15.0961	15.1685	15.2493	15.1039	15.4229	15.3998
TMEM201	15.0734	13.2695	13.6792	14.112	13.195	13.3165
MELTF	11.945	11.2018	11.0648	13.3513	11.0844	12.3874
PPIH	15.811	15.3682	15.3728	15.6511	15.291	15.3544
EMD	17.4299	17.4815	17.6848	17.9059	17.8547	17.6645
FDXR	14.603	13.856	14.1709	14.046	13.8515	13.8588
SUB1	19.5429	19.577	19.7225	19.7086	19.5762	19.9055
USP5	17.7931	17.1759	17.1322	17.1977	16.912	17.0995
ALYREF	17.4853	17.3686	17.6092	17.7566	17.6261	17.5994
SEC24C	17.2727	17.1124	17.2257	17.399	17.1164	17.3842
TMA16	14.9585	14.9411	15.3515	15.2516	15.3175	15.3396
COPG1	17.1739	16.8972	17.1413	17.179	17.0084	17.2608
SFT2D3	NA	14.228	14.4983	14.4072	14.568	14.6206
MPRIP	12.7726	13.6798	13.0897	13.4606	13.6267	13.8785
TTLL12	16.0643	15.9402	16.1081	15.9255	15.9362	15.9837
SACS	11.5236	11.368	12.1647	12.6106	12.3486	12.0825
PYCR3	15.6244	15.3312	15.3825	15.2571	15.1573	15.3594
TBL2	14.8207	15.2996	15.5977	15.7994	15.7773	15.6213
PSMB8	15.0102	14.207	14.4584	13.9715	14.0971	14.1118
FLOT2	16.4539	16.3918	16.4849	16.6328	16.7667	16.5077
WDR5	15.2227	15.1901	15.1437	15.0799	15.1669	15.0789
ECE1	14.6835	14.0756	14.495	14.8576	14.7115	14.5998
CDC16	14.3128	14.3595	14.2526	14.5038	14.3582	14.4758
SRSF6	16.6113	16.3365	16.3493	16.6263	16.5291	16.7119
MSLN	16.4867	16.5126	16.1474	15.8837	16.2189	16.1245
MRPL53	14.5297	15.138	15.2344	14.4756	15.0641	15.2206
GNAI3	15.6803	15.3828	15.7966	15.8862	15.8825	15.8383
HSDL2	15.5079	15.3175	15.3795	15.2916	15.1889	15.3663
RPL35	19.9893	19.5439	19.8059	20.0305	19.8923	19.9415
ARMC6	14.7751	14.7591	14.8493	15.073	14.7826	14.9937
MAP3K7	14.2944	13.4955	13.6778	13.3537	12.9265	13.6911
IFT172	11.916	11.6871	12.5432	12.7109	13.0753	12.5279
ARFGAP2	15.5632	15.0905	15.0911	15.1448	15.0472	14.9247
POM121C	13.3738	13.6546	13.7886	14.4679	13.9871	13.9294
CARMIL2	NA	13.4766	13.6274	NA	13.4103	13.3292
CHD4	16.8613	16.5734	16.7277	16.9508	16.9933	16.8333
ARHGAP4	14.4798	14.3529	14.4843	14.4868	14.5372	14.6281
MFAP1	12.7706	13.5928	13.5376	13.9882	13.8002	13.8417
DAP3	15.4685	15.3263	15.237	15.4991	15.5794	15.3481
NIPSNAP3A	15.337	14.0621	13.8979	13.6361	13.573	13.6713
RPL22	20.3954	20.2362	20.4893	20.6169	20.6458	20.5057
SPTAN1	16.9195	16.8986	16.977	17.1611	16.9052	17.1481
BUB3	16.6436	17.0857	17.0888	17.1367	17.1755	17.2253
LIMD1	NA	13.9392	14.0572	14.2002	13.8016	13.9058
ARMC8	13.3347	12.6004	13.1584	12.7017	12.6422	12.4965
CNST	NA	11.5963	11.825	12.1987	12.0442	11.8483
NDUFV2	16.6744	16.2756	16.3288	16.3496	16.2022	16.2427
SYNCRIP	19.6116	19.2668	19.4951	19.7073	19.6862	19.5961
MTX3	NA	13.0559	13.4794	12.9512	13.1143	13.4133
POLD1	13.9481	13.5918	13.7723	14.0573	13.9023	13.8226
TRMT10C	16.4003	16.12	16.172	15.9492	16.0299	16.0512
GRWD1	14.8262	15.0931	15.14	15.3319	15.2893	15.194
FTH1	16.7831	16.3702	16.4579	16.3277	16.2884	16.324
CLEC3B	16.2489	15.5418	15.3201	14.8605	15.2807	15.0011
CLIP1	13.8046	13.5337	13.7745	13.8198	13.6391	13.9251
RPRD1B	15.7126	15.3451	15.253	15.5863	15.1154	15.2316
SPECC1	NA	13.4858	12.9073	12.8735	13.4799	12.6614
PYGL	17.1856	16.6071	16.8204	16.7206	16.5484	16.6483
CARS	15.8199	15.9063	16.0885	15.9581	15.9527	16.1322
MTAP	14.9692	14.7967	14.5588	14.3726	14.2969	14.5842
NAP1L1	19.5764	18.7347	18.6011	18.978	18.4586	18.5637
NHP2	16.2024	16.9881	16.9017	16.8196	17.1259	17.0425
ILK	14.8695	13.9775	15.0092	14.9368	14.2313	15.0781
LANCL1	17.8413	17.183	17.1827	17.3166	17.0175	17.0998
ARIH2	13.7521	13.0551	14.0212	12.8759	NA	13.6223
DDX49	13.5338	12.8152	12.4845	13.795	13.5416	12.5653
FAM53C	17.7121	17.1596	16.8224	17.1209	17.1008	16.589
RPL37A	16.8495	17.4748	17.8369	17.5265	17.8672	17.8447
PAN2	13.1146	13.0186	13.092	12.676	13.028	12.7363
NUP210	13.9567	13.504	13.8063	14.1011	13.7796	13.832
PARP12	14.2801	13.7684	14.0025	14.2767	14.0593	14.319
RALA	14.7794	15.4131	15.5823	16.088	15.8403	15.733
PRAF2	18.0101	17.7749	18.0519	18.1026	17.8981	18.0706
ALDH2	18.3894	18.0562	18.173	18.4375	18.1492	18.2028
MAGEA4	15.5472	15.3903	15.2712	15.6313	15.4384	15.5008
TASOR	14.7171	13.9599	13.9956	14.864	14.3574	14.0534
COPS4	15.733	15.5452	15.6951	15.4013	15.5175	15.5244
HDAC6	14.2241	14.3496	14.6569	14.1062	14.3305	14.5644
C3	18.2546	17.6503	17.1956	16.6167	17.1795	16.9675
ATG4B	NA	14.9056	14.9583	14.4667	14.5568	14.9578
UCHL1	15.254	15.2392	15.3582	15.3705	15.3882	15.3752
NADSYN1	13.7435	13.43	13.6313	13.2714	13.131	13.6229
RPP30	15.3704	14.88	14.8753	15.0368	14.8243	14.7527
POU2F1	13.3759	12.6106	13.3995	13.9159	12.8084	13.4689
C1orf50	NA	12.4749	12.6901	13.4694	12.1174	12.4151
GLDC	15.4751	15.2842	15.2693	15.2664	15.2162	15.2126
UMAD1	NA	14.4573	14.2693	NA	14.5099	14.4473
SAR1B	17.8158	17.1719	17.0577	17.3153	16.99	16.9885
UBE2K	16.7969	16.751	16.7702	16.816	16.8809	16.8773
SYNGR1	NA	13.891	13.92	13.6074	14.1171	14.1226
P4HA2	14.9021	14.6695	14.6766	14.8776	15.2149	15.2545
POLA2	NA	13.1844	13.7732	13.5498	14.0637	14.0928
FLG	15.8951	15.3589	15.6711	16.0464	16.0632	15.8406
MYBBP1A	16.4463	16.1808	16.3415	16.4655	16.3787	16.4801
CTDSPL2	NA	13.5872	13.6098	13.7867	13.708	13.6196
EPB41L2	15.4857	15.8065	15.7364	15.7803	15.8397	16.3236
GARS	17.4252	17.8877	17.9894	17.8912	18.0148	18.0907
GABPA	14.3841	13.8445	14.4128	14.5728	14.7653	14.6309
FBXL18	12.3342	12.7845	11.9353	12.1206	NA	12.0548
LUC7L3	15.1977	15.2232	15.2013	15.215	15.3592	15.3567
VAMP4	13.9169	14.2447	14.292	14.1023	14.2607	14.445
U2AF1L5.U2AF1	16.7625	17.4214	17.3647	17.4659	17.5283	17.5884
BCS1L	14.573	14.6291	14.9089	14.6204	14.8053	14.9779
RABGGTA	14.6679	14.4448	14.3178	14.7367	14.5238	14.5763
XRCC6	18.839	19.2269	19.3053	19.4177	19.4634	19.3663
UBL4A	15.4768	15.1672	15.2467	15.332	15.0938	15.2113
GCAT	13.6156	13.3464	13.4767	12.6119	13.2639	13.0724
MAVS	15.7609	16.2721	16.2432	16.5375	16.4491	16.4183
HIST3H2BB	21.2584	21.0238	21.1535	21.4131	21.6664	21.2986
CYB5B	17.5478	17.5345	17.6848	17.5581	17.7627	17.9181
BAIAP2L1	13.3053	14.2252	14.1955	14.0805	14.3484	14.4323
EIF6	19.7912	20.1301	20.1627	20.0302	20.145	20.3533
HNRNPC	21.5192	20.9634	21.2733	21.6675	21.5142	21.3906
DLG1	14.7545	15.4538	15.2506	15.1537	15.4725	15.4989
YBX1	18.8405	19.1071	18.9394	19.0263	19.1275	19.2187
RACK1	19.0107	19.2069	19.2501	19.1365	19.2424	19.4905
RPA1	14.8179	14.5797	14.691	14.8499	14.722	14.9473
COL4A2	14.1642	14.3314	14.3851	14.1717	13.9117	13.8901
X.4	14.9837	15.6366	15.591	15.5881	15.6978	15.8456
UGP2	17.291	16.9545	16.9296	17.327	17.0045	17.0157
EEFSEC	13.5959	14.4528	14.3833	14.2288	14.4965	14.6876
PIK3C3	14.3238	14.183	14.2552	14.367	14.2177	14.3212
GPRIN1	14.4898	14.1834	14.0263	13.7708	13.8565	13.9727
RRAS	15.3905	15.2466	15.3735	15.4055	15.4869	15.5782
COQ8A	15.1446	14.6127	14.2316	14.2455	14.0453	14.2336
PPP1R11	NA	14.8775	14.5757	15.0277	14.9524	14.9658
BLVRA	16.7772	16.5901	16.9669	16.7441	16.4507	16.7182
LYAR	15.1953	14.7139	14.7852	15.2333	14.9591	14.9119
PABPC1	19.1385	18.8706	18.9226	19.274	19.0177	18.9449
RABL3	17.4218	17.6478	14.7716	18.0767	17.6515	15.2041
RPL31	19.6947	19.4178	19.4132	19.7118	19.6155	19.6634
PPP5C	15.185	15.2828	15.196	14.8732	15.0529	15.1805
SCP2	16.298	16.1773	16.2658	16.3168	16.3579	16.4374
PGK1	21.1393	21.0483	21.0743	21.3352	21.0921	21.1661
UPF3B	15.0118	14.7726	14.8307	14.9828	14.6622	14.7474
HGFAC	14.647	14.5034	14.1691	13.5286	14.0303	14.0887
PDCD6	17.1413	16.4437	16.605	16.5087	16.3808	16.3356
CASP4	13.6999	13.665	13.8428	13.7996	13.8261	13.8753
HACD2	NA	13.6714	13.8895	13.3026	14.2021	14.2655
CENPB	14.5384	14.0425	14.3142	14.5565	14.2641	14.6243
HSPA9	21.6713	21.5068	21.4794	21.6942	21.6749	21.6213
ZCCHC17	14.3614	14.7506	14.4561	14.4588	14.796	14.6643
FABP1	14.8229	14.6341	13.5797	13.42	13.6648	13.623
SNRPC	16.2588	16.478	16.2235	16.651	16.5018	16.4656
MCM7	15.7145	15.4623	15.5758	15.7405	15.6137	15.7954
FKBP4	17.5985	17.1777	17.4939	17.6224	17.3929	17.6519
LGALSL	14.6686	14.1411	14.115	15.9682	14.3334	14.5006
TARS	18.3453	18.484	18.5768	18.5874	18.5481	18.6641
TNKS1BP1	15.7916	16.1015	16.1992	16.2244	16.1951	16.333
TMEM179B	14.8072	14.9571	14.8417	14.8307	15.1055	15.0061
CARMIL1	NA	15.5308	15.4023	15.1918	15.5395	15.276
CORO1B	17.916	17.3207	17.4783	17.8411	17.2379	17.2216
ILKAP	13.6459	13.5396	13.6394	14.1978	13.6318	13.8289
ALKBH5	12.4693	12.9792	12.8137	12.6795	13.088	13.4618
RPL10A	18.7966	18.5534	18.8846	18.9941	18.9171	18.9215
DECR1	18.8032	18.3575	18.3054	18.1893	18.0025	18.2804
UBE3C	14.9966	14.1239	14.1362	14.4789	14.0187	13.9775
SMARCA1	14.5563	13.9643	14.2534	14.5962	14.3548	14.4583
PSME1	20.09	19.4505	19.4504	19.41	19.3331	19.236
MALT1	12.9978	13.5195	13.6779	13.9242	13.7249	13.8952
GUSB	16.096	15.2214	15.2692	15.4289	15.1961	14.8862
HNRNPDL	17.707	17.5277	17.3833	17.7356	17.9619	17.6424
HK2	14.1733	14.5388	14.5769	14.8432	14.72	14.7195
EMC3	14.5776	14.7325	14.5671	14.162	14.629	14.4463
USP24	13.653	14.0981	14.1809	14.3293	14.1952	14.4246
STAT3	14.0217	13.9227	14.1057	13.5776	13.7747	14.0149
ORMDL2.ORMDL3.ORMDL1	NA	14.6724	14.5052	13.8281	14.5834	14.6802
USP36	13.3807	13.1073	12.9744	13.372	14.1328	13.6526
TCEA1	16.772	16.6216	16.6716	16.8973	16.7368	17.1247
CRB2	14.3092	14.239	14.2709	14.2734	13.9541	14.1001
THBS4	14.8857	14.9699	14.4707	14.1733	14.4996	14.4622
TIMM29	13.5678	12.6759	13.0578	13.7337	13.2742	13.1912
UQCRB	15.701	16.4445	16.2259	16.0149	16.4581	16.5289
XPNPEP1	16.2498	15.8302	15.7049	16.1016	15.6421	15.6749
CHORDC1	16.2771	15.8566	15.925	16.6427	15.9564	16.0331
C11orf54	14.4377	14.1241	14.2876	14.3882	13.9198	13.8758
ADPRHL2	16.7205	16.334	16.4222	16.1173	16.2345	14.9988
GNB2	16.6947	16.4551	16.5991	16.7455	16.6596	17.0147
PAF1	14.9583	14.895	15.0721	15.1672	14.966	15.1485
PHF6	14.9373	15.2008	15.2399	15.6646	15.4972	15.3229
TBL1XR1	15.6629	16.0009	16.0159	16.5172	16.1243	16.3083
RPN1	18.5118	18.1293	18.2793	18.6161	18.6167	18.4347
NOP56	16.167	16.2414	16.4528	16.5428	16.5626	16.4658
AUP1	14.178	13.795	13.82	13.8613	13.7779	13.5406
PPAT	15.4116	15.9452	16.0292	16.183	16.1079	16.2365
ECHDC1	14.9497	14.4832	14.4625	13.6809	14.4025	13.8963
PRCP	14.7539	13.8443	14.6061	14.4002	13.704	14.5346
IQGAP1	18.4587	18.1498	18.2745	18.4907	18.4856	18.4913
MTA2	16.7698	16.6734	16.7187	16.8544	17.0194	16.8389
SART1	15.5943	15.2407	15.4267	15.6742	15.5032	15.5173
RBM28	16.3218	16.0533	16.027	16.4088	16.2894	16.1005
CAB39	14.1744	14.2902	14.702	14.1644	13.879	14.1364
EIF3M	16.1436	15.9254	16.2697	15.8571	15.9048	16.0139
RPN2	16.1411	16.413	16.6356	16.2562	16.8055	16.7424
ZPR1	15.6661	15.5539	15.6554	15.8608	15.6103	15.7472
SERPING1	17.139	15.7857	14.8135	14.0742	14.843	14.4385
ATP2A2	15.7606	15.6838	15.7306	15.7918	16.1467	16.0172
ITIH2	17.9198	17.9296	17.1929	16.7038	17.3313	17.1366
ERLIN2	16.1224	15.8028	16.0816	16.235	16.249	16.2145
UBE2D3.UBE2D2	17.4303	17.6392	17.5533	18.061	17.6925	17.8677
SRSF1	19.3513	19.0967	19.0943	19.3753	19.4261	19.3502
PPP4R3B	13.6659	13.372	13.9768	14.3596	13.5346	15.8048
PPID	16.3018	16.5563	16.451	16.9055	16.6366	16.7009
IQGAP2	14.9514	14.8453	14.9778	15.0159	14.9903	15.3049
RUVBL1	18.3323	18.1672	18.1024	18.1859	18.1109	18.0287
A2M	22.1882	21.7448	21.2599	21.1379	21.2413	21.1967
F5	15.0462	14.5366	14.2973	14.2034	14.1187	14.2416
CALCOCO1	12.5797	12.4706	12.7617	12.4014	12.3552	12.7183
TBCA	18.4943	18.313	18.077	17.7848	17.9727	18.016
IARS	18.6661	18.5088	18.4794	18.4399	18.4658	18.3377
SEC62	15.0638	16.3441	16.4143	16.3091	16.7203	16.6112
ANKMY2	13.907	13.8044	14.0346	14.1326	14.1557	14.0705
HUWE1	16.7066	16.2798	16.3323	16.7563	16.3672	16.48
VEZF1	NA	12.6729	12.4814	13.0723	11.9289	12.0117
NOL10	15.1292	14.486	14.3714	14.6109	14.3846	14.1904
EIF2A	16.2217	16.3693	16.5624	16.6442	16.5543	16.6319
MRPL23	16.707	16.0875	16.2616	16.1659	16.0271	16.0001
MAPRE2	18.3204	16.9045	16.619	17.7418	16.6915	16.5198
LMAN2	18.3642	18.2849	18.7224	18.6013	18.6141	18.7536
DDX18	16.8387	16.1607	16.2402	17.0974	16.6956	16.3015
GPX1	17.0751	17.1159	17.21	17.1183	17.2404	17.3095
LPIN1	12.8623	12.9058	13.2317	12.7483	12.8138	12.9033
ESD	16.4292	15.98	16.1956	15.7756	15.7453	16.0862
MAD1L1	14.3248	14.6752	14.5747	14.4972	14.7154	14.7094
PPCS	15.9904	15.8049	15.5373	15.4068	15.5579	15.4563
ATP6V1E1	13.992	13.5476	13.4446	13.9864	14.1787	14.288
MYH10	18.34	17.852	18.0167	18.2493	17.8084	17.9161
KHDC4	NA	12.3056	12.1271	13.0279	12.1449	12.2753
X.6	18.9793	18.7074	18.726	19.0227	18.8048	18.8335
SYPL1	18.714	17.77	17.5605	17.835	17.4927	17.4068
PGM2L1	NA	12.7894	12.1661	11.9919	12.004	11.9928
TBC1D23	NA	15.3211	14.8159	14.2149	14.1934	14.637
YME1L1	14.8169	14.6877	14.9098	14.958	15.3229	15.0987
NLE1	13.0631	13.6643	13.5769	13.5016	13.745	13.7589
NUDT5	17.4843	17.2664	17.0229	17.342	16.9689	16.9586
TAPBP	16.9014	16.5731	16.7781	16.9439	16.9116	16.9916
CCDC51	14.6438	13.2325	14.2436	14.6722	13.4954	14.5178
RPL29	17.2759	19.027	19.1328	19.1925	19.4291	19.5628
CDC37	19.0182	19.4733	19.3947	19.4791	19.5555	19.587
COPS5	14.6755	14.5549	14.651	14.5471	14.4995	14.5703
GSR	16.545	16.2124	16.0696	15.9726	15.8446	16.0377
ZNF318	NA	13.1159	13.3247	13.5233	13.0763	13.3481
CUL1	16.0569	15.7384	15.8245	16.1176	15.8426	16.0197
PGM1	17.1833	17.2171	17.4097	17.4198	17.3116	17.4915
MICU2	13.8209	13.981	14.1456	14.7584	14.1312	14.4603
SEC23A	16.7616	16.5301	16.6975	16.9541	16.7779	16.7376
PDCD5	17.9765	17.8007	17.3799	17.4464	17.3391	17.3684
EZR	18.0324	17.7145	17.7074	18.103	17.8044	17.8976
PEX16	14.7596	14.1183	14.2857	13.5437	13.881	13.9574
UBTF	17.1049	16.8905	17.2852	17.3803	17.4578	17.354
PPIB	19.9495	19.5687	19.6473	19.9927	19.8059	19.8264
HIBCH	13.7861	13.7246	13.791	13.7144	13.5909	13.7235
TRIM25	17.2869	17.1451	17.0564	17.1615	16.9557	16.4837
PFKFB2	13.5251	12.8811	13.3353	13.1855	12.6535	13.2918
ATP6V1F	15.4958	15.5809	15.5289	15.2396	15.4206	15.4768
TUBB4B	22.6772	22.0145	22.0167	22.3709	21.975	21.5468
DCTN1	16.0957	16.4235	16.5954	16.7097	16.5391	16.8174
PHB2	18.2004	18.4876	18.794	18.6395	18.9125	18.8121
SUN2	13.592	13.4349	12.8676	13.6222	13.9749	13.7496
NARS2	14.1714	14.1563	13.753	13.5383	13.8153	13.6962
STXBP2	13.8609	13.5408	14.522	14.5032	14.5164	14.536
APPL1	15.3952	14.6795	14.954	14.8734	14.6059	14.7047
RBCK1	13.2232	12.5329	12.9486	11.9237	12.275	12.6037
DNAJC13	14.3113	14.3275	14.3367	14.4165	14.4149	14.3908
XPO4	13.7634	13.5147	13.8354	13.507	13.4763	13.6008
SND1	19.9168	20.3489	20.3137	20.4345	20.3972	20.6237
RNPS1	16.9535	16.9919	17.0645	17.6015	17.3549	17.1172
NDUFA4	16.8739	16.8592	16.847	16.5323	16.8209	16.5842
PPP6R1	13.9078	14.1692	14.1217	13.9858	14.3078	14.4242
SCPEP1	13.5341	13.4386	13.4702	12.9396	13.1129	13.4132
ALDOA	21.4035	21.1148	21.2283	21.4841	21.2051	21.4295
RNH1	18.1403	18.4838	18.5403	18.4525	18.5271	18.7694
NGDN	15.1483	15.3315	15.5455	15.346	15.6271	15.5952
PITHD1	15.0009	14.9979	14.8883	14.2788	14.6678	14.8039
CWC25	14.5676	16.9791	12.8512	14.5073	18.6362	14.1379
SSU72	14.7911	14.3275	14.3235	14.584	14.254	13.8971
RFC4	15.5085	15.2724	15.209	15.2554	15.0688	15.1648
PDIA4	18.9129	19.6515	19.18	19.8525	19.6646	19.8194
CLU	15.7019	15.6129	15.4368	15.366	15.3286	15.4012
NAA15	15.204	15.7262	15.85	15.9896	15.8977	16.0823
OCLN	NA	13.7309	13.8216	14.1349	13.9779	13.8514
UBE2H	16.4117	15.9899	16.1172	16.3468	15.9061	15.9818
KIF15	15.3317	15.377	14.535	14.3156	14.0101	14.564
RPS18	19.6269	19.535	19.6529	19.81	19.7813	19.7017
PANK4	14.0132	14.6121	14.6921	14.5849	14.6846	14.9757
MECR	14.9388	14.679	14.7022	14.8009	14.5285	14.6515
TDRD7	13.6997	NA	13.3698	13.8669	13.514	13.6598
STX17	12.3231	13.2744	14.0315	12.9309	13.333	15.1879
F2	15.7905	16.4496	15.9555	15.5804	15.8325	15.824
SH3BGRL	18.1955	18.1222	18.0591	18.1379	18.0249	17.9767
CDK12	NA	14.1073	14.5797	13.9312	13.9997	14.6162
PIK3R1	13.7924	14.107	14.2124	13.9992	14.1518	14.4575
CCN2	NA	12.6582	12.2381	12.7568	12.6716	12.3921
CPNE1	19.0005	19.0825	19.2862	19.2705	19.3997	19.3246
PPP2R1A	17.7036	17.1676	17.1326	17.2383	17.0527	16.9661
MRPS24	15.0316	14.5059	15.022	14.6044	14.4831	14.5444
SDF4	15.5214	15.5033	15.652	15.4254	15.4027	15.5955
SUGT1	15.9342	15.8085	15.9229	16.0178	15.8667	16.0041
PKM	23.0559	22.6702	22.8813	23.1376	22.8748	22.978
PFAS	15.8817	15.3014	15.3961	15.553	15.2105	15.2564
IFT27	13.4465	13.0119	13.5861	14.2166	13.3854	13.6654
CD97	15.0975	13.5212	13.7051	15.1721	14.0642	13.9762
PCNA	17.4747	17.6971	17.6403	17.8563	17.7851	17.8091
CTNND1	16.2472	16.0225	16.1211	16.3498	16.3117	16.2309
PPP1R9A	17.0289	16.3339	16.5071	16.3769	16.234	16.229
CRNKL1	14.8372	14.6608	14.7493	14.9158	14.878	14.8573
CPOX	16.2929	15.5774	15.447	15.5846	15.1413	15.4037
ENAH	15.2467	15.5366	15.3427	15.6553	15.5842	15.6192
GALM	14.3096	14.1092	14.4911	14.2415	14.1242	NA
CAPZA2	17.5466	17.4908	17.4759	17.6491	17.5897	17.7358
HNRNPF	17.707	18.257	18.5477	18.3099	18.6221	18.5978
RAC1	18.5871	18.8974	19.1286	19.2803	19.0915	19.3065
RPL18A	17.0111	17.4558	17.501	17.6429	17.9558	17.5213
ARMC9	15.3456	12.6987	14.3995	15.1163	12.5696	14.3291
RNF31	NA	13.9924	13.7417	12.6115	13.3324	13.8466
SERPINC1	18.9173	18.1222	17.5544	17.2185	17.3955	17.4207
LRRC59	19.0856	18.6649	18.9223	19.3131	19.3896	19.0832
MYH9	18.9661	18.9255	18.9496	19.0783	19.0231	19.0097
MCM4	16.3184	15.9451	16.2017	16.471	16.3014	16.2958
DHCR7	15.5522	15.2914	15.7567	15.7064	15.8489	15.9233
AKAP8	15.5484	15.2239	14.3311	14.546	14.2928	14.355
COMMD10	14.9472	14.666	14.7331	14.6342	14.5091	14.6543
SPCS1	15.7143	16.3133	16.4748	16.3159	16.5238	16.6077
ELAC2	14.3364	14.3364	14.2969	14.519	14.4083	14.6331
CTNNA1	16.0048	16.2	16.319	16.7064	16.5203	16.4123
EXD2	13.7801	13.5242	13.5551	13.8673	13.8975	13.7283
XPNPEP3	13.6336	12.4345	13.2335	NA	11.7394	13.2815
C1orf174	NA	13.1995	13.1418	12.6822	13.2813	13.1072
ANKRD17	17.0664	14.4059	16.1987	14.771	14.4681	14.6066
ABCC4	14.1924	13.715	13.634	14.2681	13.8951	13.977
FUS	19.1732	20.3724	20.2244	20.5356	20.5809	20.6751
SEC63	14.7253	14.0435	14.1302	15.0226	14.4616	14.1783
HAT1	15.0559	15.4171	15.501	15.5385	15.5326	15.6864
RAB5C	16.9353	17.409	17.2589	17.1681	17.4767	17.4055
ANKRD20A8P	19.1175	18.9774	18.3536	17.5906	18.2298	18.2665
SNRPA1	17.3124	17.2914	17.1735	17.6129	17.3446	17.4021
PMVK	15.7486	14.939	15.1713	15.265	14.8841	14.862
GSTO1	20.5663	20.13	20.3822	20.3624	20.0339	20.2903
LMOD1	NA	14.853	14.4434	NA	15.0097	15.0316
MBOAT7	NA	16.0539	16.1682	16.1289	16.3836	16.3456
PRPF8	16.5305	16.1582	16.3285	16.5894	16.3155	16.511
SCRIB	15.9883	15.8697	15.9963	15.9199	15.7976	15.9164
NOP53	14.5519	14.3017	14.6252	14.6902	14.5931	14.7162
SPATA5	14.881	13.4761	13.381	14.6724	13.3466	13.308
EEA1	14.7574	14.7429	14.5623	14.6045	14.3636	14.453
POLE3	NA	16.175	16.1177	15.5211	15.9534	16.1719
TRIP11	14.289	14.7363	14.5059	13.7577	13.9513	14.4705
BOLA2B	17.8061	17.401	17.4251	17.2177	17.384	16.79
ELP6	13.0825	12.7393	12.8681	12.94	12.6674	12.6404
TRIM24	12.8842	12.9576	13.0347	12.9354	13.2099	13.2929
APOE	15.9565	15.6357	15.884	15.3137	15.0457	15.8671
GGACT	13.3339	12.8343	12.7171	12.7383	12.1702	12.7005
PAFAH1B3	17.867	17.4957	17.5773	17.5996	17.3766	17.4785
PKN1	15.9792	15.7906	15.6095	15.8993	15.6325	15.5133
CIAPIN1	16.3731	16.1539	16.3534	16.1523	16.0873	16.1981
SLC12A9	15.6828	14.067	14.5896	15.0946	14.0444	14.0442
SRA1	15.2696	14.8026	15.2188	14.7111	14.7812	14.6168
FAM172A	13.9594	13.8922	14.0401	14.6037	13.9227	14.5399
KLC2	15.1371	15.2246	15.3353	15.3357	15.3743	15.4012
AHSG	24.2469	24.3466	23.6843	23.5316	23.837	23.6491
DDX46	17.505	17.6208	17.7607	17.7562	17.8078	17.8236
NEK9	14.7863	14.8676	14.8045	14.2704	14.5307	14.748
RPF1	14.3029	14.1174	14.3168	14.4149	14.4253	15.0277
KIDINS220	13.3816	13.2937	12.986	14.453	13.5975	13.2199
IMPDH2	18.798	18.8284	18.9032	18.6714	18.7069	18.8363
EIF1AX	16.5947	17.4697	17.4877	17.2209	17.5611	17.7943
NCAPD3	13.3032	NA	12.9484	13.914	13.2421	13.2002
CZIB	15.6352	14.4801	14.4102	15.5018	14.3597	14.3423
TOP2B	16.3036	16.1861	16.2867	16.8559	16.6569	16.3203
API5	17.1162	17.0372	16.9797	17.4044	17.1352	17.1163
HEXA	15.4683	14.7116	14.8537	14.441	14.4375	14.6055
EMC1	15.0351	15.5677	15.8279	15.708	15.9577	15.8962
RPIA	14.7699	13.8184	13.8747	13.0107	13.5783	13.2698
PRPF40A	15.9086	15.7006	15.6751	15.9757	15.8993	15.951
UPRT	13.124	12.8387	12.5721	12.3635	12.5016	12.4586
SDC4	14.5212	15.1947	14.9334	13.3374	14.9141	14.6286
MACF1	14.9659	14.5486	14.6679	15.0291	14.8053	15.0301
PDIA6	19.2538	19.029	19.0906	19.4145	19.3378	19.1826
PPM1A	15.0489	14.5992	14.7919	14.6286	14.3276	14.7239
GRPEL2	NA	14.8827	14.8827	14.8251	15.1569	15.0733
EXOSC4	13.8366	13.8169	14.0911	13.4825	13.7082	13.9339
TNPO1	17.2112	17.0918	17.138	17.2749	17.3102	17.3994
LAMP2	17.434	17.3873	17.144	17.6934	17.4462	17.4154
LDHB	22.157	22.3257	22.3989	22.4774	22.4225	22.5593
SMC2	16.8593	16.4999	16.669	16.9792	16.635	17.0002
SUPT5H	16.1688	16.3023	16.4455	16.5042	16.4535	16.5537
TOLLIP	15.3096	14.9953	14.7947	14.7894	14.7766	14.675
CHTOP	NA	14.165	14.1716	14.5032	14.241	14.4734
CHCHD3	17.3808	17.9763	18.2185	18.3498	18.354	18.3709
MRE11	16.8982	16.5666	16.6452	16.7678	16.4498	16.5707
PPP1R18	13.9796	14.4935	14.6046	14.3619	14.6081	14.7693
MCM2	14.9052	14.9087	15.0812	15.5892	15.0402	15.3591
RPS6	19.0062	20.0142	20.163	20.0187	20.3487	20.3606
FSCN1	15.2817	15.6386	15.7204	16.246	15.7544	16.1607
RPS11	18.9281	19.3879	19.4435	19.6593	19.6803	19.5808
SUPT7L	NA	14.8854	14.9334	NA	14.7358	14.4433
CENPF	15.7962	16.3666	16.4348	15.9876	16.436	16.6712
CD2AP	16.1461	15.7018	15.9308	16.2355	15.9602	16.0791
NF2	NA	12.4128	12.2598	NA	12.5825	12.8648
EXOC4	15.0777	15.1804	15.2517	15.3087	15.2565	15.4169
FRMD8	12.9193	12.7445	12.8939	12.5999	12.6475	12.2587
UGDH	16.3885	15.9755	16.1354	16.4976	16.0731	16.3309
ACSL4	15.4014	14.8589	15.0091	15.4229	15.653	15.6888
HDLBP	16.5104	16.1504	16.1738	16.582	16.3619	16.4517
KHDRBS1	19.0009	18.4986	18.5412	19.0854	18.8292	18.7418
COPB2	18.1323	17.5332	17.8137	18.1896	17.8636	18.1866
MRPL11	15.1417	14.9928	15.0417	15.0491	14.8702	14.839
FIS1	18.7241	18.3798	18.2266	18.3507	18.2326	18.0943
C4A	15.806	15.6122	15.1285	14.9434	15.1781	15.0281
COX7A2L	NA	13.7828	14.1064	14.5175	14.5999	14.2968
TUBB	21.8267	21.8528	22.0981	22.1418	22.0111	22.2036
PSMB5	16.3208	16.2641	16.4415	16.0259	16.0407	16.3682
CBX8	14.5606	14.4647	14.5892	14.796	14.7241	14.6581
GLTP	NA	13.4457	13.2949	NA	13.5942	13.7534
TLN1	18.7865	18.8014	18.8555	19.1542	18.8843	19.0855
EIF3C	18.7228	18.0039	18.0575	18.8632	18.255	18.1566
DDX1	16.6735	16.6635	16.8666	16.7711	16.7963	16.9585
MED18	15.298	14.3444	14.455	14.9575	14.0991	14.3801
ALPL	13.9831	14.0161	14.1794	14.5779	14.4897	14.2286
BLOC1S1	13.8611	13.4886	13.4459	13.1982	13.2794	13.2563
AKR1B1	21.5977	21.6986	21.6271	21.757	21.9215	22.2392
SPON1	18.954	19.0271	19.3172	19.9284	19.4614	19.4488
UROS	15.429	14.773	15.1143	14.8597	14.6248	14.8951
PDAP1	16.6613	16.8741	16.7178	16.2242	16.5166	16.6568
SLFN5	13.8437	13.9583	13.9944	13.5741	13.8889	13.6747
SEC24A	14.7072	14.4389	14.5258	14.7819	14.7008	14.7453
RAB3D	16.6005	16.7228	16.9749	16.8396	16.9805	17.0472
HMGB3	17.355	18.3031	18.2866	18.6659	18.6317	18.6138
DDX56	14.2017	13.8666	13.8617	14.2744	14.3443	14.6445
NAGK	16.427	16.4426	16.5043	16.5129	16.5653	16.621
TRAPPC4	12.5077	13.3143	12.6636	13.2934	13.3956	13.1212
TMED7	15.4616	15.1824	15.4647	15.5563	15.5953	15.7029
HEXB	16.3525	15.5298	15.3683	15.7526	15.3198	15.198
CNN3	14.4983	14.4439	14.4124	14.658	14.5392	14.6666
CLCN7	13.4243	13.4937	13.3405	13.5317	13.7645	13.8672
RPL14	19.041	18.9553	19.2443	19.4802	19.3516	19.3039
RPL12	20.6123	20.2728	20.3157	20.6936	20.5592	20.5339
KIF23	14.1111	15.0274	15.0615	14.941	15.1977	15.375
ANKFY1	14.4236	13.6413	13.0312	13.8408	12.4481	12.9145
ST6GAL1	14.2251	13.391	13.9883	14.5964	14.2069	14.1184
SLC7A5	NA	15.9608	15.9318	15.5356	16.022	15.9804
RPL36	18.9569	19.463	19.7318	19.7759	19.8512	19.8542
UNC45A	15.3547	14.8342	14.9838	14.8859	14.7523	14.6765
AAK1	13.8473	14.8274	14.7715	15.068	14.9944	15.2745
HSPBP1	14.966	14.7111	14.7049	14.6637	14.634	14.4532
NUFIP2	14.2317	13.8979	14.0774	14.4162	14.1983	14.1749
GRHPR	17.9896	17.0167	16.9954	16.663	16.935	16.2582
RPL23A	19.0784	20.1672	20.275	20.3718	20.6218	20.4964
X8.Sep	15.4352	15.5688	15.9782	16.1451	15.9778	16.0681
TBC1D5	14.4423	14.301	14.2471	14.0373	14.2217	13.9572
SPTBN1	15.8559	15.9102	16.0693	16.1864	16.1657	16.1488
RHOC	17.1582	17.4046	17.3602	17.5248	17.5491	17.5097
NOL4L	14.3895	14.1333	14.1983	14.6033	14.2179	14.3847
SMC1A	16.024	15.8025	15.9538	16.1257	16.059	16.1118
DUSP12	14.639	14.4898	14.6679	14.3272	14.3886	14.481
ATP6V1G1	13.3554	14.8915	15.9193	15.8731	16.0046	16.1
NOP2	16.7362	16.7241	16.9553	17.3042	17.0311	17.06
GFM1	15.4715	15.5197	15.5878	15.6569	15.6056	15.8027
POGLUT1	15.1014	14.1192	14.551	14.4539	14.0804	13.8388
SDF2L1	13.2486	14.6014	14.4621	14.2906	14.6151	15.3678
AP3D1	14.9969	15.0753	15.2835	15.2417	15.2017	15.407
ASRGL1	15.3629	14.2788	14.0315	13.8772	14.0231	13.532
SURF6	13.8355	14.8904	14.8727	14.7454	15.0459	15.2559
CD2BP2	16.0879	15.5031	15.655	16.1832	15.7461	15.8263
SRPK1	14.4561	14.4167	14.3912	14.591	14.5091	14.5334
SEC61B	17.19	17.3799	17.6236	17.749	17.7128	17.7179
ZFR	15.1111	15.7788	15.8757	15.8233	15.969	16.1221
AKR7A2	16.5883	16.2707	16.3977	16.4613	16.1714	16.2277
MKKS	NA	16.9298	16.9539	16.4396	17.0135	16.998
BCAT2	15.0063	14.9159	14.761	14.7338	14.7421	14.6592
FMR1	15.0235	15.212	15.2828	15.4919	15.3802	15.4544
IMMP2L	13.1003	12.8147	13.1073	12.368	12.72	12.6863
PPP3CB	15.2889	15.0283	15.1283	14.9194	14.8084	15.0249
HTT	12.4813	12.6858	12.8461	12.0212	12.4725	12.7139
EXOG	NA	12.9412	14.9351	15.1627	12.5101	14.5655
EPB41L1	14.3538	14.0511	14.3158	14.8742	14.3294	14.4283
SUPT16H	17.368	17.1329	17.2489	17.7033	17.4565	17.325
NEDD4L	13.7419	13.6176	13.6128	13.9189	13.7736	14.0544
EPHA2	13.4248	13.3704	13.4034	13.862	13.7786	13.4714
CBWD2.CBWD1	14.4799	14.4284	13.8519	13.9756	13.7281	13.7852
TAGLN	16.2634	16.946	16.9343	17.0868	17.0989	17.2885
ERAP2	14.6768	13.0058	13.5444	14.9714	13.6593	13.6847
HNRNPK	20.2903	20.7117	20.4652	20.6882	20.786	20.8202
OPLAH	14.224	14.6697	14.4482	14.1761	13.9116	13.8169
CNPY4	14.847	13.9336	13.9949	14.469	13.8325	13.7573
FTL	15.4762	14.8013	14.86	14.2104	13.9741	14.8078
AGO1	11.6365	11.0983	11.4433	13.4224	NA	11.7113
RPS6KC1	19.5989	18.5425	18.2232	18.2575	17.6533	18.1772
ZMYND8	14.0768	14.092	14.4283	14.7962	14.4047	14.5794
BAG2	16.5637	15.7184	15.7101	16.1525	15.6027	15.4836
RPS3A	19.5927	19.6611	19.8889	19.8363	19.8739	19.9801
MIF	21.8551	21.748	21.8076	21.7088	21.5872	21.7093
YWHAQ	18.4649	18.5941	18.7491	18.6769	18.7002	18.8982
CDCA5	14.6492	14.1874	14.5586	14.4627	14.0119	14.0564
ACIN1	15.1963	15.7588	15.6264	15.6982	15.842	15.9883
YBEY	13.7364	13.0822	13.727	12.93	13.0299	13.0921
GPR107	NA	12.6652	12.6497	NA	12.5614	12.5415
RPP38	14.4964	14.3389	14.027	14.3519	14.1211	13.9156
FAM207A	NA	14.0532	14.0925	13.6399	13.7003	14.0048
COX7B	15.4144	15.3648	15.9162	15.5339	15.8841	16.1937
GTF2H2.GTF2H2C_2	12.9074	14.0192	13.9806	14.5599	14.3232	14.506
PPP1R7	15.5435	15.0845	15.2228	15.0188	14.9606	14.9504
USP9X	15.0543	15.273	15.3499	15.3726	15.3682	15.5892
NMD3	16.0367	16.0961	15.9254	15.8997	15.7076	15.738
TMPO	18.3913	18.5852	18.2376	18.4988	18.8747	18.7252
MCM3AP	13.3388	12.8432	12.9377	13.6244	13.08	13.0306
ABHD14B	16.6093	16.2444	16.1631	16.0454	15.9181	16.0548
HIBADH	16.9577	16.4504	16.5068	16.5997	16.3642	16.0119
ITGA3	12.9682	14.6135	14.6161	14.879	14.9913	15.1639
RPL17.C18orf32.RPL17	18.4586	19.4704	19.5367	19.7088	19.7874	19.8803
VAMP3	14.7072	14.6459	14.3337	13.1705	14.0506	14.1137
THG1L	12.8245	13.7117	13.4679	13.8896	13.9455	13.8292
VPS35L	14.7788	13.8795	15.9286	NA	13.1073	12.14
NDUFA2	16.3337	16.3852	16.1301	15.9644	15.9168	16.0478
HNRNPL	19.4286	19.1943	19.3455	19.5844	19.6289	19.533
NUMA1	17.0341	16.8817	16.7651	17.1197	17.2189	17.1829
STK33	NA	13.4623	13.174	13.1722	13.8688	13.8869
NEDD1	15.3679	13.664	15.0721	14.811	13.4773	13.7425
ANP32B	18.2866	18.2441	18.431	18.5428	18.3675	18.5845
PFDN2	17.3451	17.2068	17.1559	17.2023	16.917	17.0112
TATDN1	16.2689	16.1909	16.3659	15.9999	16.0822	16.1756
IGF2R	15.3761	15.4014	15.3771	15.7135	15.8862	15.4725
ADAT3	NA	13.0871	13.0123	NA	12.9542	12.766
GOLGB1	13.7921	14.6375	14.776	15.2042	15.1079	15.0485
PLEKHA1	13.7075	14.7337	14.4881	13.7553	13.0642	12.5774
THBS1	16.0877	15.7737	15.4587	15.2027	15.3201	15.3302
SLC30A7	NA	13.1533	13.406	13.3338	13.4711	13.6083
F11R	14.4855	14.8129	14.4623	15.1215	15.0169	14.685
NDUFB9	15.3032	15.2624	15.3475	15.4314	15.4544	15.6926
PLXNB2	14.6832	14.4447	14.4825	14.8172	14.7829	14.6626
TTF2	14.8806	13.3059	13.6122	13.6082	13.2033	12.901
EP400	14.6332	13.5964	14.0378	15.5057	14.0708	14.1552
HLA.C	15.0757	14.9559	14.8272	NA	15.1756	15.2774
PEX19	16.0538	14.7688	15.0965	14.32	14.317	14.6894
UQCC2	16.3595	16.2339	16.5484	16.6947	16.662	16.6401
URI1	17.554	17.5233	17.138	16.9298	16.7499	17.0761
ITPA	16.8948	16.5014	16.4925	16.7221	16.3467	16.3845
BAIAP2	17.2404	17.5036	17.7442	17.8365	17.8504	17.8589
PDK1	13.3086	13.0748	13.2181	13.5719	13.7517	13.4048
MYLK	15.2504	14.8622	14.957	15.357	15.0999	15.2907
SMARCE1	14.1244	14.4717	14.5001	14.3584	14.7239	14.5998
ARHGEF11	12.5811	14.3253	13.3201	12.6068	11.845	11.5704
MAD2L2	11.9717	11.4843	12.1267	11.3397	11.4231	11.4705
CTBP1	15.352	14.8139	15.6489	15.0092	14.6589	14.9051
EIF3A	17.1131	17.0187	17.0305	17.371	17.1352	17.209
P4HB	20.7379	20.3704	20.508	20.842	20.6609	20.7416
DPF2	14.7834	15.109	14.6738	15.0191	15.2188	15.0029
AGAP3	14.8053	14.359	14.4607	14.2028	14.0427	14.3264
RPL34	18.0366	18.6473	18.7073	19.0003	19.0013	18.9258
CGREF1	15.2375	13.9406	13.9815	13.7221	13.7251	13.3686
DDX21	18.941	18.8257	18.8992	19.4134	19.1508	19.0034
RNASEH2C	NA	13.3583	13.6028	NA	13.2411	13.4869
CRKL	16.9353	17.0883	16.7276	16.7169	16.8972	16.6186
GNL3	15.4271	15.396	15.5327	15.8221	15.5331	15.746
SMARCA4	14.7001	15.133	15.0163	15.1554	15.231	15.3609
NAT10	15.7794	15.4658	15.4479	15.967	15.9443	15.6352
CMTR1	14.1198	14.1126	14.6514	13.8332	13.9842	14.1423
RPUSD2	NA	13.634	13.6839	13.8297	13.8435	13.8177
SYNJ2BP.COX16	14.7436	14.0548	14.2299	14.6674	13.5086	13.567
WDR36	14.2448	13.9258	14.0915	14.3707	14.2745	14.3072
TELO2	12.9172	12.6458	12.6355	12.0324	12.2597	12.4583
INF2	15.6319	15.97	16.0758	16.3036	16.1649	16.3401
CAPZB	19.1759	19.1796	19.4578	19.4254	19.4615	19.5646
MTX1	15.6497	15.6385	15.6896	15.7941	15.8879	15.8353
MALSU1	13.1735	12.6103	12.4812	NA	12.6948	12.5412
CPD	14.2733	14.2504	14.5628	14.9266	14.7477	14.6494
LSM4	14.6922	14.1106	14.1902	14.0703	13.8403	14.016
DHX38	14.2344	13.9653	14.1099	14.5257	14.1249	14.7288
GNAI1	14.8772	14.9203	15.276	15.4006	15.5103	15.3559
NDC1	13.9313	13.6638	14.1825	14.2051	14.4925	14.4281
ATP6V1B2	15.185	15.6032	15.2929	15.6567	15.7151	15.613
TMEM199	13.5144	13.863	14.4355	12.5715	13.7661	13.837
FAM120A	14.9551	14.9236	15.063	15.1548	15.2455	15.1939
RPL6	21.2067	20.9364	21.2115	21.4262	21.3556	21.3584
LIMS1	14.3536	13.8905	14.0452	14.0164	13.7652	13.8265
REPS2	NA	13.9667	14.3712	NA	14.4229	14.5498
APOC3	17.1805	17.4128	16.7302	16.4258	16.7022	16.668
MOV10	14.3532	14.216	14.3949	14.6601	14.4154	14.5234
FAM45A	15.3378	14.7392	13.5269	12.0366	12.9325	13.4414
LYRM4	15.1597	15.0564	14.9821	15	14.7679	14.8318
DPH5	14.869	14.5709	14.4579	14.5838	14.3082	14.3496
PDCL	14.4055	13.5567	14.1805	13.5702	13.4756	13.5638
ZC3H14	14.3431	14.1519	14.3821	14.7442	14.4348	14.4978
GRIPAP1	14.3374	14.1962	14.1836	14.5764	14.3304	14.3437
MEAF6	NA	14.8971	15.0194	15.2094	14.981	15.1453
SRPRA	13.679	14.3434	14.5133	14.6536	14.5976	14.8437
GFPT1	16.9736	16.9233	16.9133	17.2763	17.0379	17.1641
LMF2	NA	14.4985	14.5263	NA	14.9238	14.7035
PIK3R2	14.927	14.9214	14.8379	14.7571	14.5805	14.6716
GSTM1	14.9524	14.2208	14.2188	14.2658	14.0148	13.9489
HIKESHI	15.6782	15.3259	15.3392	15.1905	15.0802	15.1784
PDK2	12.5953	13.438	13.2386	NA	12.9771	12.3686
GLYR1	17.6173	16.5629	15.6753	15.5361	15.7378	15.408
HNRNPA3	17.7775	18.436	18.5663	18.5478	18.8301	18.7206
NUDT2	14.4875	14.4558	14.565	14.395	13.9336	14.0722
BRK1	14.8279	14.569	14.6776	14.9473	14.925	15.207
SOWAHC	13.8692	14.0141	14.52	14.5059	14.1416	14.9072
EIF3J	16.8884	17.1703	17.3119	17.3235	17.355	17.5058
USP39	16.158	16.0866	16.0789	16.4532	16.3439	16.1959
ELOVL1	15.5532	15.9459	16.2231	16.1994	16.3443	16.3485
GTF2A1	15.3815	14.2698	14.5567	14.457	13.9799	14.2756
NDUFA9	14.7938	14.5698	14.6514	14.9239	15.104	14.9823
HELLS	NA	12.8416	12.9767	12.9422	13.0985	13.374
NIT2	16.4547	15.8523	15.8159	15.7027	15.4057	15.6872
PODXL	16.074	16.6283	16.3272	17.2843	16.7283	17.084
EIF5	17.2339	16.9838	17.1016	17.412	17.3243	17.269
CAPS	17.2615	16.9296	16.9241	16.9361	16.6706	16.8016
INTS7	NA	14.3776	12.8311	12.6558	12.7858	12.436
OSBPL1A	13.1409	12.9919	13.2074	13.2695	13.3409	13.4583
ADNP	14.5082	14.9486	14.9452	15.239	15.1927	15.201
AK3	15.5689	15.7091	15.4587	15.2047	15.2126	15.3421
THOP1	15.0465	14.6122	14.7717	14.4447	14.4991	14.3439
PC	15.2817	15.0852	15.0804	15.4167	15.3309	15.4445
NOC2L	14.7887	14.8831	15.0035	14.9422	15.0579	15.289
FASN	17.5481	17.309	17.4333	17.6869	17.4437	17.5806
ZNF687	NA	13.3814	12.8961	13.7497	13.436	13.2347
RBM39	16.7524	16.8555	16.9931	17.4173	17.0833	17.2418
DAP	16.3018	15.8602	15.3366	14.9302	15.2915	15.1108
USO1	16.6242	16.9161	17.0412	17.229	17.0742	17.3593
TMEM165	15.3554	16.0763	15.8369	15.4876	16.4383	16.4166
COL18A1	15.7024	15.5164	15.746	16.2792	15.9552	15.8557
RPL27A	20.7172	20.5954	20.8829	21.0134	21.1519	21.0418
ROCK2	15.1192	15.3995	15.3543	15.3759	15.5282	15.573
TOMM34	18.2125	17.9845	18.0723	18.0401	17.8505	17.8738
HOOK3	13.4688	14.2263	14.5253	14.4015	14.4676	14.8755
MSN	19.732	19.722	19.7926	20.074	19.8402	20.1087
HAUS3	12.1177	12.4649	12.2661	11.4814	12.0454	12.1408
AKAP1	NA	14.0793	14.5299	14.3282	14.3737	15.003
RHOT2	14.1123	14.2227	14.2176	14.3636	14.3988	14.7269
DLGAP3	13.1709	14.3209	15.064	14.1781	14.9719	NA
GEMIN4	14.0477	13.9273	14.0405	13.9003	13.7259	13.7359
RSL1D1	17.8894	17.503	17.755	18.1113	17.9613	17.937
ZCCHC8	NA	13.1352	13.2164	13.4294	13.4674	13.3872
PDIA5	15.2345	16.9281	17.1212	16.1027	17.5514	17.2215
PSME4	14.9316	14.4117	14.5492	14.1947	14.2966	14.0422
SRP14	17.2351	17.1867	17.2931	17.3906	17.6996	17.5824
AFP	20.3275	20.3285	19.8181	19.3986	19.6653	19.7202
KIF1C	12.6398	13.093	13.1041	13.3013	13.2009	13.6072
UCK2	15.6728	14.9867	15.5875	15.0133	14.795	15.2869
NONO	18.6986	18.7123	18.813	19.0291	18.9018	18.9783
PRKCI	16.6569	16.3447	16.5158	16.3848	16.2086	16.3015
NDUFS1	15.3275	15.3714	15.4404	15.4812	15.5292	15.6616
PARP10	13.8617	13.9818	13.888	13.7647	13.4041	13.3136
SMAD5	16.0007	14.9822	14.4198	15.0802	14.3374	14.3169
TMEM11	14.3696	14.8594	14.7711	14.1421	14.2955	14.5517
FDX1	14.8726	14.718	14.8513	15.5401	14.9657	15.0914
LRRC14	NA	13.1745	13.8655	13.4059	12.4229	13.4967
LMNB2	19.2619	18.7564	18.9691	19.4743	19.4864	19.2761
OTUD4	13.2436	13.4764	13.6985	13.8401	13.6696	13.9742
SNX4	14.5855	14.5357	14.5338	14.0948	14.4057	14.1822
KRT7	18.529	18.2942	18.5639	18.7839	18.7135	18.7182
ACP2	14.961	15.2297	15.2723	15.5552	15.4602	15.5042
GCSH	15.5194	15.5618	15.8812	15.7219	15.9277	16.0543
YTHDF1	14.5999	13.7388	14.1672	15.2313	14.5033	14.2633
NDUFB7	NA	14.1946	14.2573	14.5421	14.343	14.5658
PTGR1	14.9128	14.66	14.7892	14.5018	14.4794	14.5742
LGALS1	21.7074	21.4482	21.6096	21.9216	21.8289	21.7811
TP53I11	13.9441	13.1935	13.0394	14.0713	13.7146	13.8374
GLA	15.1935	15.0922	15.3198	14.7835	14.9627	14.7357
DDAH1	15.5848	15.6257	15.3362	15.2297	15.1111	15.2
VTA1	17.7942	16.9366	17.1307	18.6069	18.3766	17.2688
TRIP12	13.8731	14.0078	14.2542	14.2829	14.2672	14.4082
PTPRF	15.0062	16.4671	12.4041	11.7128	12.3859	12.5672
UBE2L6	16.3312	15.537	16.2312	15.0129	15.3936	15.4916
DCAF7	13.9942	13.2057	13.3651	14.0839	14.2532	14.1535
DNAJC30	NA	13.9011	13.8741	14.1122	14.0721	14.1585
PEX3	14.2721	13.8428	14.0318	14.0273	13.6693	13.598
POGZ	NA	13.639	13.2217	14.6785	13.88	14.6039
PIK3R4	14.0688	13.7249	13.5625	13.9191	13.2223	13.2338
RDH13	15.0349	14.858	14.9554	15.1796	15.0729	15.1704
MSRB3	15.4536	14.0424	14.0603	NA	13.8205	14.2838
PIN1	17.8411	16.925	17.1028	17.6161	16.7793	16.8503
MPST	16.0465	15.6668	15.7235	15.5896	15.4718	15.492
SUGP2	16.743	16.5196	16.8348	17.3259	17.1257	16.9444
ATP2C1	13.6087	13.6666	13.7693	13.8897	13.8782	13.9245
ETFRF1	12.7879	12.1909	12.4005	12.4054	NA	12.0968
DHX9	18.7942	18.7241	18.8724	19.2294	19.2467	18.9987
PPIL1	16.845	15.8109	16.1702	16.6253	15.5565	15.5945
MYO1C	14.6964	15.0595	15.2579	15.4003	15.2895	15.5547
OVCA2	NA	14.3249	14.7233	13.8316	14.2119	14.2028
HNRNPM	19.4781	19.3182	19.3391	19.7468	19.7106	19.4951
ABHD10	15.4579	15.105	15.2415	14.4884	14.8996	14.7852
MRPL32	NA	15.1738	14.7941	15.7909	15.4223	15.791
UBL5	16.8057	16.8578	16.8276	16.0937	16.4811	16.6461
MRPS9	14.2953	14.2039	14.2421	14.4788	14.4664	14.722
TBCB	19.4082	19.636	19.8114	19.7731	19.7934	20.0681
ENOPH1	15.264	14.6574	14.6888	14.8995	14.5223	14.3007
RPAP1	13.1996	13.0812	13.2864	13.06	12.7529	12.9395
HAUS7	NA	12.4626	12.4511	11.6323	12.5869	12.6087
ATP5PD	19.2907	19.359	19.4477	19.6352	19.6836	19.5885
ATP1B1	15.0332	15.8942	15.5959	16.5356	16.0955	16.3285
AFAP1L2	17.2824	18.1028	18.1499	18.4085	18.4177	18.5328
MICAL2	21.9813	21.8853	21.1883	21.3081	21.2957	21.073
RPL28	17.7136	18.1862	18.3015	18.2683	18.3885	18.5798
ZNF185	11.9965	13.444	13.0483	12.97	13.5483	13.8098
UAP1	12.3188	13.2219	13.6071	13.1507	13.3144	14.5513
GTF2I	17.4633	17.6608	17.7327	17.9004	17.9028	17.9251
PHF3	NA	13.245	13.5946	15.5086	12.7265	13.5813
RPL36AL	18.0519	18.809	19.0418	19.074	19.1717	19.3426
RABL2A.RABL2B	11.9833	14.2642	14.5139	13.1852	14.6292	14.8813
ATXN2L	15.1968	15.2061	15.4483	15.3922	15.4251	15.609
HNRNPH1	19.4999	19.2959	19.5568	19.7482	19.7794	19.7619
SRSF9	16.8727	16.8059	16.9216	17.0372	17.1259	17.1583
ADAR	16.5084	16.3139	16.2411	16.6849	16.5439	16.417
SREK1	15.3488	15.3312	15.3848	15.7119	15.476	15.8182
CLPB	15.4811	15.496	15.4778	15.6488	15.7548	15.8489
ARHGEF10L	11.8962	11.5905	11.4634	12.0733	11.8497	11.8726
GNAI2	14.9688	15.466	15.6742	15.6077	15.8943	15.8288
DHX8	NA	13.5631	14.0938	13.9635	13.1817	13.7548
OCIAD2	NA	13.6561	13.5536	14.0243	13.7849	13.8446
DKC1	16.2679	16.4884	16.678	16.7981	16.8213	16.8494
ATP5F1D	17.8852	18.1966	18.1847	18.4748	18.3242	18.7245
HNRNPUL2	18.2693	18.5173	18.5386	19.0032	18.7821	18.8282
AHCYL1	17.3567	16.8848	17.0985	16.7927	16.634	16.8617
GLG1	14.6216	14.7312	14.8425	14.9489	15.0933	14.9928
SPTLC2	13.1067	13.4726	13.6141	13.7326	13.8349	13.7956
GTF3C4	13.9405	13.598	13.4164	13.3709	13.3628	13.1591
SCFD1	14.8456	15.0908	15.3296	15.3574	15.3542	15.5393
MCM6	15.6566	15.4569	15.571	15.8516	15.7697	15.7677
SLC12A2	14.7319	14.9488	14.9009	14.8603	15.586	15.458
THOC6	15.668	15.3097	15.2926	15.0655	14.3802	15.1445
CRK	16.0206	15.2708	15.6169	15.7369	15.0543	15.0413
MOCS3	16.1817	15.389	15.222	14.8368	14.8049	14.9685
ABI2	NA	13.5815	13.6449	13.4719	13.9343	13.9785
DHRS7B	12.6133	11.6608	11.6573	11.5678	11.5398	10.0037
NDE1	NA	13.6047	13.0449	12.4852	12.8442	12.8782
ZC3H8	14.1198	14.1289	NA	14.4893	14.2911	14.5406
NDUFS8	15.67	16.4706	16.717	16.3531	16.891	16.8889
SQSTM1	16.3699	17.5357	17.4341	17.6355	17.83	17.9257
FAHD2A	16.3362	15.9567	15.9962	15.8991	15.8128	15.5033
TOMM20	18.4968	17.0295	17.1456	17.171	16.6617	16.7172
SRCIN1	15.4025	14.5571	15.1589	15.4974	15.4823	16.2067
CBX4	14.1533	13.7648	13.5766	14.4921	14.2223	13.7392
PRUNE1	13.8862	13.763	14.0261	14.061	14.4216	14.4345
DENR	16.6411	16.6227	16.7457	16.8127	16.869	16.9595
AHCYL2	16.2526	16.3089	16.4676	15.99	16.1441	16.2044
DHRS11	14.6805	14.5263	14.5471	13.1719	13.0728	14.5011
MYCBP	15.9902	16.4585	16.3385	15.5431	16.0548	16.1871
RPL10	17.5998	18.1166	18.399	18.7072	18.5018	18.7303
PARP14	12.6101	13.7942	13.9406	12.3469	12.5806	13.4188
RILPL1	NA	13.6942	13.9429	13.4484	13.5115	13.8278
SAFB	16.3656	16.3008	16.4284	16.7684	16.6816	16.5827
RPLP0	19.4799	19.2407	19.2658	19.7218	19.4391	19.4461
HSPA1A.HSPA1B	22.5879	22.2929	22.4029	22.4215	21.964	22.1214
SLC38A10	13.9973	14.342	14.4046	14.181	14.5277	14.58
PDIA3	20.4225	20.6711	20.9128	21.2822	21.1393	21.1115
PPP1R12A	16.7312	16.7378	16.7671	16.9242	16.9272	17.0172
ATOX1	18.6931	19.0435	18.7099	18.2505	18.5718	18.5592
CD276	13.437	12.8602	12.7779	13.5794	13.4005	13.4037
RAB3GAP2	14.6692	14.7419	14.8215	14.9743	14.9078	15.1299
FLNB	18.4924	18.9382	19.0051	19.2274	19.2149	19.3041
ZFPL1	14.8886	15.3212	15.3612	15.4406	15.6115	15.5807
NACA	19.0577	19.2118	19.0507	18.868	18.993	18.7526
TIMM23.TIMM23B	15.5554	14.6534	14.1824	15.8939	14.8211	14.485
PPDPF	NA	16.2467	15.6768	14.9304	15.6184	15.6086
C19orf53	15.5822	16.4837	16.3898	16.3471	16.6573	16.8786
UTP14A	14.4995	14.7576	14.6923	14.8647	14.9244	15.0116
RSF1	13.9859	15.1991	15.054	15.4575	15.5304	15.6058
LCMT1	13.8031	14.0495	13.112	13.0578	13.56	12.9406
RPL4	19.6541	19.7752	19.9756	20.4246	20.2257	20.1679
H2AFY2	16.2156	16.2338	16.3991	16.764	16.7239	16.5499
UBR5	13.1634	12.4201	12.834	12.6546	12.2435	12.4742
PRKD2	14.4505	13.0018	13.7698	14.1887	12.8224	13.5404
PZP	18.7402	18.5399	18.115	18.0036	17.8702	17.9822
EIF4G2	15.6726	15.8583	16.156	16.123	16.3361	16.311
DLST	17.6296	16.8359	16.5792	16.7788	16.4283	16.3415
FHL3	14.7397	14.4799	14.3636	14.3723	13.9628	14.1878
OGT	13.8142	14.33	14.24	14.4456	14.532	14.6048
PCLO	22.1279	22.9725	20.9493	20.3342	21.1614	20.9253
KCMF1	13.8969	13.9626	13.6629	13.4245	13.7241	13.4221
NOA1	NA	12.9915	13.0311	13.3354	13.1571	13.1629
PTPN14	13.8529	13.1479	11.5724	14.3512	NA	12.8875
SEC11A	14.3544	13.6923	14.8505	13.5989	13.4824	13.4046
MCU	17.0343	16.9012	17.0363	17.2246	17.3083	17.3188
POLR3C	NA	13.0999	13.2675	13.5054	13.3066	13.6358
HMGA2	NA	14.5378	14.3842	14.323	15.0455	15.1796
CALD1	16.3847	17.1827	17.042	17.5079	17.431	17.5669
ADAM9	NA	12.5626	12.4775	12.732	13.0379	12.7582
THRAP3	18.2354	17.8207	17.7663	18.408	18.3198	18.1456
NUBPL	15.5531	13.727	13.7296	14.7285	13.5384	13.2329
NADK2	14.5728	14.1526	14.0298	14.0693	13.9599	13.7001
MAD2L1BP	12.6767	12.755	NA	12.8689	12.9755	NA
NSUN4	13.9473	14.3503	14.2384	14.5485	14.6231	14.5018
VPS18	14.725	14.2373	14.2815	13.9711	14.0983	13.6146
PES1	15.5545	15.3631	15.5101	15.8181	15.8196	15.7306
DNAJB6	16.1577	16.3441	16.5179	16.4513	16.5727	16.7125
CNPY3	15.5771	15.9604	16.0277	16.389	16.2213	16.4014
DDX17	17.8084	18.1643	18.2693	18.6454	18.4342	18.6423
RPS5	19.2247	19.3239	19.4102	19.4617	19.5516	19.5982
LIPA	12.7785	13.6662	13.8309	13.7949	13.8226	14.5415
GOLGA3	13.7913	13.7675	13.8541	13.9953	14.0126	14.0551
HIST4H4	23.2513	23.9048	23.9953	24.2164	24.3828	24.2367
X.SHPK	NA	12.7246	12.8268	12.8081	13.0063	13.1239
FBLN1	17.0737	16.2659	15.7468	16.111	15.6128	15.5798
ERCC5	NA	14.884	14.1917	13.7691	14.5651	13.1366
SORT1	15.6666	15.6664	15.7708	16.4151	15.9547	16.0892
NCAM1	16.8715	16.7619	16.9489	17.1492	17.3387	17.2105
CUX1	13.6435	13.2733	12.4547	13.9681	13.7886	13.762
SUZ12	NA	12.6105	12.4696	12.7525	12.8687	12.8565
CLIC5	15.8425	15.8062	15.8052	16.2019	16.0408	16.0262
SPATS2	13.4919	14.289	14.4139	14.5749	14.601	14.8488
SDSL	14.3884	14.1402	13.8325	14.1936	13.8111	13.3773
HSDL1	14.3636	13.2965	13.4704	13.1747	13.003	12.9611
OGDH	15.1928	15.6735	15.8319	15.7584	15.8788	16.1952
CAPN2	16.2541	15.8102	16.0047	16.0565	15.5814	15.7477
HPRT1	17.3876	16.9271	16.9812	16.8936	16.6562	16.7322
COL1A1	15.0887	14.7046	14.2813	14.0213	13.9556	14.1165
X.5	14.7031	14.5272	14.5331	14.897	14.8432	14.8282
MBD3	14.3133	15.4441	15.3902	14.0877	14.1656	14.7012
STRN	13.4168	12.9582	14.0987	14.6875	14.2748	14.1958
GSKIP	14.9416	14.4415	14.9029	14.1177	14.2965	14.1138
SELENOK	14.2161	13.7663	13.7949	14.3904	14.2751	14.3904
SEC22B	16.299	17.094	17.2298	17.1485	17.5724	17.4557
BCAT1	20.3835	20.1872	20.1172	19.8032	19.7597	19.9251
ZNF800	12.8011	12.2979	12.8761	13.0283	12.5685	13.296
RPL3	19.0646	19.3374	19.6196	19.7228	19.7512	19.8324
BLMH	15.8655	15.2502	15.1836	16.0577	15.8808	16.1697
TMEM231	NA	12.7631	13.0449	NA	13.4569	13.3342
NSUN6	13.6968	13.3704	13.7735	13.3928	13.1106	13.5694
NKAP	NA	14.5954	14.811	15.032	15.0681	15.074
DNAH8	20.6577	20.4693	20.0547	19.6072	19.7777	19.8689
TFB1M	14.4687	13.8178	13.8892	13.8351	13.5031	13.6184
SCRN2	15.2032	14.4182	14.6016	14.6538	13.9886	14.4093
NDUFB3	15.4923	15.3794	15.4674	15.8467	15.6839	15.6698
UTRN	13.8785	13.6694	13.7488	14.133	13.9289	14.1984
SMARCA5	16.0511	16.4515	16.4734	16.6777	16.6783	16.8553
PTPN6	13.2683	13.5518	12.6479	13.4433	14.2394	13.5954
HPCAL1	16.0421	18.0726	14.8428	14.5037	14.2508	14.4001
FNTA	14.7117	14.4837	14.2394	14.2242	14.1648	14.0144
SMIM7	NA	12.9155	12.907	12.2228	12.4902	12.7721
YIF1A	14.5262	13.6941	13.4339	13.7286	13.3464	13.1272
HIST1H1C	22.2268	23.509	23.5427	24.0369	24.196	23.9305
KCTD15	NA	14.0134	11.8461	NA	13.0094	11.4983
IGF2	14.0885	14.0073	13.7205	13.7083	13.5003	13.5151
RRP12	16.9277	16.687	16.9098	17.2556	17.2744	17.1641
FARP1	15.4728	15.5658	15.791	16.0058	15.8788	16.0393
SEC61A1	16.1859	16.3597	16.3874	16.4073	16.7222	16.6641
RPL13A	20.4548	20.4588	20.6495	20.8176	20.868	20.8515
MAGED1	13.0973	14.1144	13.7849	14.1387	14.2884	14.5527
ACOT9	16.193	16.3018	15.7857	15.7528	15.5904	15.5576
WDR83	NA	11.9459	11.7705	10.9512	11.6512	11.7457
PDLIM7	15.536	16.0663	16.013	16.2245	16.2728	16.4979
SCO2	14.0187	13.8275	15.0523	15.202	15.024	15.1751
CLIC3	14.1778	12.973	13.1123	14.5086	13.7427	13.4361
LTF	23.0782	22.8427	22.1754	22.0987	22.1645	21.9826
GLE1	12.5916	12.4597	12.5158	13.5854	13.2987	12.6759
TMEM209	11.7961	13.4833	11.9035	14.0762	13.6454	13.3205
SCAF8	12.9332	14.4877	14.0815	14.4444	14.9329	14.5876
SYMPK	14.0518	13.8624	14.0092	14.3315	14.1503	14.2274
HS2ST1	14.4208	14.3062	14.1262	14.6546	14.8239	14.4771
NTMT1	NA	14.3044	14.363	14.922	14.9215	14.6125
GATD1	14.775	14.4452	14.4466	14.0041	14.2663	13.4439
ASCC1	12.981	12.8985	12.9239	12.7649	12.5269	12.4699
MSRB2	15.0633	NA	13.8695	15.3276	15.14	14.599
TCAF1	14.2381	14.2966	14.0939	13.7214	13.9255	13.8663
UBE2T	NA	14.3162	14.4963	13.9906	13.6947	14.1871
SARM1	12.1483	11.8879	12.3676	12.8656	13.0897	12.5948
DDX59	13.0381	NA	13.2465	12.601	14.7844	12.8829
ISCU	14.2263	13.8456	14.0458	14.4641	14.3241	14.379
ACSL3	14.5854	15.093	15.2314	15.3755	15.4785	15.5298
CRELD1	13.3004	14.0323	14.2608	14.5484	14.4843	14.6676
SGSH	14.3848	13.7022	13.6765	13.7936	13.4645	13.2856
MOB2	15.1214	14.6016	14.8581	14.0755	14.3608	14.2449
ATAD3B	16.4417	15.922	16.3586	16.8419	16.2213	16.5994
TRAPPC11	12.4291	11.6151	11.6619	12.1922	11.3437	11.412
H2AFX	16.9922	19.3749	18.3017	18.3625	19.5072	19.5635
SNRNP27	13.4134	13.2324	13.0329	12.5744	12.7179	12.7861
BAD	14.5139	15.0648	14.6401	15.1535	15.2643	15.4172
PNISR	NA	14.3245	14.1282	13.7681	14.0095	13.934
HM13	15.9423	16.0536	16.3795	16.3255	16.6112	16.6226
AJUBA	14.7067	13.0288	12.8651	NA	13.9129	14.0346
SSR1	18.2183	18.6378	18.6637	19.0876	18.9841	19.0426
IFIT3	13.6468	12.6737	NA	12.7114	11.9367	13.6936
RPL7A	20.3061	20.2952	20.5422	20.8902	20.8428	20.7506
HEATR3	11.8639	14.7247	11.9594	14.9897	14.8985	13.8222
TAF12	NA	14.7536	14.9399	14.4806	14.4413	14.3873
RBMXL1	15.2007	14.9836	15.0942	15.4865	15.4268	15.3696
PARP1	17.8412	18.2931	18.2398	18.677	18.7181	18.541
CUL7	12.6308	12.5361	12.6151	12.396	12.2338	12.2991
ELP3	14.1647	14.0478	14.0855	13.8767	13.2425	13.6546
C7orf50	13.9862	15.5028	14.6972	14.4473	15.9202	15.9427
LMNB1	19.2447	19.7302	19.8684	20.2163	20.398	20.0903
RPL23	18.8548	19.2347	19.2518	19.4592	19.5412	19.5744
MED25	NA	11.8239	11.8519	12.2685	12.0055	12.0892
RILP	13.6766	13.2577	NA	13.3324	12.9804	13.21
ISCA1	15.1577	15.4414	15.3823	13.5027	15.0778	14.6621
NDRG1	14.8751	15.4821	15.3151	15.7356	15.7456	15.8298
ABCF1	15.5951	15.6229	15.5335	16.089	15.8471	16.1108
IGLL5	16.4951	16.111	NA	15.3377	15.6745	15.6259
COG5	15.185	13.7659	14.4256	14.7472	12.7622	14.0671
KMT2A	13.2201	13.203	13.3567	13.5294	13.8421	13.6991
WDR47	12.6981	12.6774	11.4214	11.932	NA	11.2537
TOX4	NA	13.2821	13.8062	14.3415	13.9024	14.0137
JMJD6	NA	14.226	14.4108	15.0162	14.2954	14.4548
EEF1A2	18.3644	17.3858	17.6276	16.7732	16.8165	17.1626
SCAF1	13.719	13.573	14.1047	14.3372	13.9633	14.3796
RBM38	12.5119	12.5952	12.5679	12.2033	12.3446	12.2305
TTI1	14.6203	15.399	14.3513	14.2292	15.107	13.6906
POLR2D	16.4515	15.4855	15.857	15.3201	15.2015	15.2233
STRN4	12.0963	14.1368	13.7098	13.8041	14.8322	14.1219
PRKAR1B	14.4592	13.9694	14.1067	14.0547	13.7247	13.6653
BCAP31	17.497	18.0422	18.0401	18.1668	18.3333	18.4413
UTP3	NA	14.8479	14.8889	15.1472	15.2288	15.1856
CPNE3	17.8154	17.4245	17.4703	18.121	17.7023	17.8855
SMN2	NA	14.4821	13.8477	13.4123	14.4372	13.8221
CPEB4	13.2027	12.4192	12.7553	13.3946	13.5558	13.7203
ARAF	14.2019	13.706	13.9739	13.93	13.4077	13.5981
GUK1	15.2487	14.9422	14.9218	14.702	14.5642	14.647
DLG5	16.4722	15.822	16.7615	17.2445	16.1147	17.2163
SUGP1	NA	14.1494	14.0267	14.9155	14.4209	14.8174
MCRIP2	NA	13.2109	13.283	13.4088	13.5277	13.6055
VKORC1	14.9328	15.2466	16.2665	16.382	16.4042	16.4455
FUT8	14.3756	NA	13.6224	13.7401	13.9765	12.539
HDHD3	14.7395	14.2586	14.19	14.0605	13.8796	13.8742
CSTF2T	14.6697	13.9012	13.2961	14.4157	13.5203	12.9268
P3H1	15.4935	15.4666	15.5357	15.8079	15.7336	15.8211
RRBP1	16.3504	17.5484	17.5883	17.8443	18.0663	18.0837
HIST1H1A	14.894	14.6393	14.6034	15.1349	15.1707	15.2246
NCDN	15.6239	14.9919	15.3361	15.3372	14.6501	14.8383
CDK6	15.1387	15.0236	15.5066	14.8432	14.3373	15.0897
SLC2A1	15.5875	15.3879	15.3722	16.2141	16.0026	15.6038
RAB40C	20.1123	19.0606	18.5691	18.7826	18.5278	18.1463
PNPLA8	14.4556	14.0733	14.1602	13.5392	13.1422	13.9563
HNRNPH3	16.6901	16.6853	16.594	17.0742	17.1454	16.8554
CKS1B	16.0218	15.911	15.5044	14.656	14.9521	15.2831
TMED8	NA	14.1916	12.646	13.8087	14.8083	13.0024
RAB22A	15.1515	15.1525	14.8718	14.7552	14.749	14.614
HSPG2	16.429	15.887	16.0985	16.742	16.5492	16.489
SF3B4	NA	16.9349	16.5983	17.1425	17.8481	17.0685
QTRT2	13.3011	13.8043	13.4433	13.9851	14.0701	13.9423
PTTG1	NA	15.1275	15.1737	NA	14.7498	14.8816
HNRNPR	18.2444	18.0516	18.0722	18.625	18.4552	18.3374
APOA1	17.0388	16.8312	16.2961	15.627	16.1968	15.9082
BMS1	13.9681	14.1115	13.8309	14.2527	14.4206	14.1977
DHCR24	16.1254	16.112	16.1581	16.4027	16.541	16.7231
SLC4A2	15.7376	15.1504	15.6531	14.8592	14.8918	15.0125
X.13	18.5632	18.9041	18.7943	19.2511	19.2729	19.15
RIPK4	NA	11.4775	10.7061	NA	10.9555	10.3799
CARD19	NA	13.1892	13.5073	13.602	13.6426	13.8652
CCDC59	NA	13.3994	13.3578	13.4472	13.8617	13.9339
TRAFD1	NA	12.5587	12.9816	12.4383	12.237	12.6949
SUMO1	15.4497	14.8854	14.9353	14.7867	14.5089	14.5864
CIP2A	NA	15.548	16.0463	11.9938	16.0249	14.7557
RBP4	15.665	15.9644	15.4825	14.6234	15.047	15.2556
PPP1R14B	16.6245	16.0842	16.3166	16.2599	15.6739	16.031
DHX32	12.4152	12.448	NA	11.9586	12.0681	12.2327
FSTL1	11.5244	12.2017	11.6276	NA	11.2616	11.1175
TRUB2	NA	13.6211	13.4766	13.6865	12.6138	12.7859
SLC25A19	12.5734	12.4622	12.3828	13.0967	12.8237	12.707
KIF1B	15.1982	12.9304	13.1349	15.6821	13.3567	14.2301
PIR	13.5444	13.2408	14.2411	13.168	12.8999	13.6421
MIB1	NA	12.5798	12.76	13.151	12.8205	13.0555
RBFOX2	13.935	12.4986	12.7824	12.5507	11.2857	12.5728
WDR76	13.3693	13.1413	13.0894	12.6718	12.0073	12.7799
MCFD2	16.5562	16.5968	16.5221	17.278	16.9643	17.9367
VPS33A	13.4783	12.6094	12.5783	12.9451	12.3276	12.0755
SH3PXD2B	14.9481	14.1956	14.0941	14.3302	13.7222	13.7952
CHMP2B	NA	14.3595	14.5036	15.502	14.7853	14.6062
COL26A1	15.0418	16.5207	16.4404	16.6818	16.9852	17.1253
CASC4	16.3472	15.1565	15.2501	16.8172	15.7597	16.7061
HSPB11	15.779	15.6371	15.4604	15.0317	15.2698	15.0359
ZMIZ1	14.2909	14.0405	14.1748	13.6186	13.7652	13.5404
MRGBP	NA	14.0064	13.7973	15.071	14.1692	14.468
FLNC	16.4902	16.3162	16.5785	17.006	16.706	16.8983
LMNA	20.9806	20.6656	20.94	21.4473	21.3476	21.2628
APIP	15.6545	15.9802	16.1177	15.4007	15.0646	15.2534
CTSB	19.805	20.0017	19.9276	20.4527	20.2822	20.5389
KAZN	NA	13.7363	14.5434	13.3026	13.2301	13.2211
FN1	15.7163	15.2642	15.2979	15.1181	14.9656	14.4872
NAA25	14.0852	14.9383	14.4941	13.3648	14.6402	13.4395
MTPAP	14.089	14.2223	13.6354	13.4605	13.6023	13.3535
RBMX	18.3101	18.79	18.8351	19.2837	19.3326	19.199
STK38L	13.0324	14.2676	13.2683	12.7575	13.341	12.5187
GOLGA2	14.2786	14.858	14.9654	14.9689	15.2268	15.3742
KYAT1	14.1923	13.3118	14.0256	13.8881	12.7749	13.3209
MRPL40	15.3393	17.3026	15.3971	17.0411	17.4815	17.3346
CCDC88A	16.559	15.3166	12.804	13.077	12.2813	12.7594
LUM	17.0112	16.4074	16.3109	16.0145	15.983	15.8295
TFRC	17.1376	17.2693	17.5504	17.7123	17.93	17.8465
KMT2C	16.3512	15.5308	15.5992	15.2309	14.9414	15.212
FAH	16.066	16.1337	15.9754	16.3528	16.834	16.8159
PKIG	NA	14.4888	14.3134	13.9178	14.0244	13.9908
MTMR9	NA	13.9049	12.7997	12.5413	13.7765	12.584
TMEM245	13.718	14.665	14.4931	14.4643	14.9956	15.011
ARL2BP	NA	13.3933	13.8573	14.3235	14.0701	14.1879
TST	16.303	15.9546	16.196	16.0082	15.3171	15.5553
UTP11	NA	13.0674	13.0416	13.6081	13.4596	13.7518
H1F0	NA	11.865	11.92	12.2927	12.4147	12.3039
RPL18	19.716	19.7227	19.8889	20.3073	20.1614	20.2258
DCAF16	13.5862	13.1341	13.5571	13.0185	12.8113	13.0933
WIPI1	11.9279	12.5077	12.7529	13.5352	12.9754	13.4685
PPP1R12B	12.6637	11.9718	12.294	12.4137	10.0389	10.906
DUSP23	14.4411	14.3288	14.1435	14.0268	13.9919	13.6304
PROSER2	13.0039	12.2737	12.9003	13.396	13.4423	13.5373
CRAT	15.293	15.0645	14.7842	14.7911	14.4092	14.45
HMGCS1	14.1098	13.2196	12.5969	NA	13.9772	13.4479
SOGA1	16.188	13.1384	14.8673	13.6182	12.9483	12.8927
TJP1	14.6334	14.4051	14.5602	15.0876	14.7962	14.9053
SNTB1	12.4766	12.5074	11.8186	11.4004	NA	11.4494
MRPS21	13.4197	NA	13.6404	13.2866	12.5602	13.3338
NUP43	15.2228	14.5875	14.3359	14.3528	14.0741	13.9373
P4HTM	NA	14.606	14.5298	14.3277	14.1145	14.095
NIP7	14.1575	13.9745	14.1066	13.3228	13.4955	13.6928
AGRN	17.4487	17.5703	17.8118	18.0208	18.0656	18.1508
GNL2	13.6118	13.7607	13.4637	14.0231	14.1711	14.1183
PRDM2	16.6332	18.5814	18.42	15.9734	18.4013	NA
LAMC1	15.2513	16.0374	16.2021	16.5973	16.6553	16.6881
LARS2	16.3175	15.2646	15.8216	14.9039	14.7386	15.2121
GNE	15.0089	13.2495	13.9226	12.987	12.3104	13.4333
NUCB1	16.2783	15.9082	15.692	15.0484	15.3624	15.1714
CEBPB	15.2565	14.6328	14.8284	15.5964	15.5295	15.5436
VPS26B	NA	11.765	11.5232	13.4772	11.4854	11.3968
FECH	15.0909	14.1257	13.9576	13.3868	13.4503	13.3711
ZFP36L2	14.4604	14.3246	14.732	15.2338	14.8256	16.4116
PRPF38B	14.0399	13.9426	14.1739	13.5541	NA	13.392
BRIX1	16.3182	16.1781	16.0053	15.6051	15.8391	15.3209
CDC37L1	15.0227	NA	14.7841	13.3201	15.2093	13.7174
MPHOSPH6	12.9064	12.5367	12.9982	13.2513	13.2182	13.8102
PCDH7	14.0726	14.4723	14.5263	14.8397	14.961	14.9428
ODR4	NA	14.0434	13.1357	14.4362	14.2287	13.4102
TRAPPC5	14.703	13.8428	13.7245	13.7293	13.3744	11.7596
HBG1.HBG2	21.7443	21.0753	20.8377	20.6023	20.7247	20.0077
UNG	15.4791	14.9364	15.039	14.9396	14.5062	14.6488
WDR17	16.4854	15.8502	16.3982	17.5229	16.6074	16.7562
EBNA1BP2	16.8235	17.044	17.0718	17.2257	17.4552	17.5994
LAMB1	14.6947	15.6057	14.387	16.0038	15.9093	16.1453
CDK16	13.0842	13.0596	13.6987	12.7235	12.4105	12.8984
MEST	15.4002	14.958	14.6379	15.7518	15.6419	15.396
ANP32E	16.8466	16.3104	16.4177	17.3643	16.7836	16.8023
MPHOSPH8	15.2688	14.545	15.575	14.9192	13.7425	14.701
RAB2B	NA	13.8444	14.5169	13.1095	13.6708	14.1292
HDHD2	14.2271	13.2145	13.3392	13.8695	12.462	12.5215
UBR2	12.9714	11.4163	12.8409	12.7497	10.9849	NA
BRD8	14.2415	14.3823	14.2018	13.6861	14.0026	13.6166
TUBB4A	16.382	15.2779	15.5014	15.5385	14.911	14.7602
ST20.MTHFS.MTHFS	12.784	12.7833	11.897	12.181	12.0489	11.5095
PLA2G15	14.8956	15.0832	14.2662	13.913	14.2165	13.9102
BCLAF1	16.2022	16.3989	16.4571	16.9092	16.9071	16.8821
ARHGEF2	14.6537	14.7542	14.7628	15.1426	15.1593	15.2037
TTI2	13.1411	12.8323	13.0962	12.1709	12.1125	12.7043
GTPBP3	15.4096	13.3262	14.8903	14.5327	12.2497	14.5262
RB1	12.7907	12.9926	13.3417	14.1898	13.4725	14.099
STAM2	14.1477	14.8854	15.5835	13.4316	14.3811	14.2
VPS50	12.5845	12.7934	12.7261	13.1212	13.2081	13.4148
AKAP12	13.7277	13.3826	13.5278	12.969	12.956	12.9773
GOLGA4	12.8966	13.2268	13.1624	13.6805	13.6158	13.8323
ITPRIP	NA	13.7201	13.9254	14.1739	12.82	13.094
MECOM	15.2372	15.2796	15.0445	15.7784	15.7917	15.4487
CD320	15.0499	15.4376	15.4245	15.4853	15.865	15.9006
HEXIM1	14.2903	14.7361	13.896	15.1068	15.1718	15.1726
VNN1	13.1514	12.9036	12.5165	12.4274	12.2275	12.1174
ALF.STON1	14.8125	NA	14.3543	14.2172	13.9255	13.2471
TRPC4AP	13.2181	12.7806	12.9587	12.5903	12.2549	12.5324
SLC38A2	14.6137	13.9759	14.4269	16.2563	15.1017	14.8251
XRCC1	13.8866	14.5849	14.9619	15.6193	15.355	15.5728
CD3EAP	NA	14.6781	14.6781	15.322	15.0694	15.0282
TP53I3	13.9511	13.49	12.7107	15.0266	13.9954	13.3376
TTC27	NA	14.78	14.1634	14.097	13.5733	13.4285
PRKAR2B	14.6475	14.0528	14.0075	14.0696	13.4915	13.5804
FADD	15.7683	NA	15.0238	14.7601	15.7006	13.6766
HMG20A	15.303	14.3338	NA	13.9708	13.56	14.3898
SPEN	12.1068	12.2685	15.3203	13.6893	14.2748	NA
MAN2B1	15.5397	15.2087	14.982	14.8931	14.364	14.5287
TGM2	19.485	20.8849	20.8906	21.1934	21.4972	21.6887
TXN2	16.2821	15.7796	15.9971	15.8569	14.9523	14.9846
CTNNB1	15.8638	16.1599	16.2881	16.497	16.7602	16.7352
DHODH	NA	13.4349	15.0714	13.9896	12.2699	12.8471
TIMM17B	NA	14.2857	14.7785	16.2157	14.7999	14.8768
SIAE	14.1451	13.9913	13.8585	13.0297	13.156	13.4023
FMOD	12.8004	13.1626	12.9563	11.7809	11.1078	12.3545
BICD1	NA	12.4797	12.2104	NA	13.1642	12.7239
ITIH1	15.8038	15.5665	15.8996	15.3284	14.9551	15.1946
PSMD5	15.3392	14.7548	14.7424	14.8237	14.2648	14.2545
APP	15.732	15.7591	15.9887	16.546	16.4286	16.468
ARL8B	15.2721	15.5012	16.1608	16.3178	16.4965	16.5965
LDLR	NA	14.8595	15.4535	14.6567	14.1806	14.4298
TPD52L1	14.3074	14.5741	14.8249	15.0089	15.1441	15.3293
CHMP6	14.4452	14.8478	15.3463	15.1562	15.7546	15.8341
ARFGAP3	14.0761	14.0191	14.1571	14.7106	14.5952	14.6518
SCFD2	12.2577	11.8635	12.2584	12.7381	12.5791	12.9603
DUSP16	15.622	16.1556	15.6675	14.4737	15.0548	15.2252
IGSF8	14.4244	13.8833	13.8	14.9247	14.7529	15.0059
RBBP9	15.1318	15.3568	15.5407	15.8016	16.006	16.0369
TNC	15.4727	15.4053	15.6667	16.5074	16.0815	16.2281
CLEC16A	16.8761	16.7399	16.5354	15.5538	15.6847	16.06
CEP41	14.6591	14.4195	13.9173	13.8469	13.8106	13.3665
MARS2	14.1041	13.1867	13.4794	13.0312	12.439	12.9329
HSPA5	21.4978	21.411	21.4053	22.1908	22.0484	21.9226
KRT13	15.8059	14.3542	18.3557	13.8857	13.9213	15.6811
POSTN	14.6145	13.894	13.6556	13.6637	13.2103	13.0878
IQSEC2	NA	14.5841	14.507	13.8323	14.0947	13.9575
ISG20L2	NA	14.9742	14.2881	12.3258	14.5222	14.3434
ENDOD1	16.255	15.6229	15.8701	14.9952	15.0361	15.059
ZMYM2	NA	13.9431	14.7735	12.9107	13.4262	13.5167
FAM98A	16.9268	15.801	15.7284	15.7789	15.0869	15.0932
FIBP	15.7833	14.3545	NA	12.7473	13.8557	11.5498
ITIH3	16.5719	16.5453	16.3543	15.9988	15.9534	15.7958
RAB8B	10.8451	NA	10.636	13.6463	12.5859	11.5924
RING1	15.1699	14.6391	14.8663	15.7226	15.6704	15.7147
MTR	14.7968	13.8125	14.4362	14.1447	13.0054	13.8417
BECN1	NA	16.0279	16.9496	13.7053	16.3091	16.8017
NELFCD	14.4785	14.4143	14.5572	13.0939	13.8922	13.354
COL4A1	11.6063	12.3239	12.2786	12.2308	12.9364	13.0369
NOL3	14.2272	17.4051	13.6002	14.7622	NA	13.9302
CHTF18	15.6129	14.3495	14.2386	14.0988	12.9103	13.7341
POMGNT1	15.6771	14.0911	14.6969	14.9259	13.42	NA
TXNL4A	15.4658	14.499	14.4165	NA	13.9606	14.1104
CTSL	16.178	16.7337	16.7314	16.7452	17.6517	17.6262
TNIP1	15.6114	NA	12.8757	14.5287	12.8092	12.3722
NMRAL1	14.904	14.0584	14.7275	14.1124	13.3566	14.131
SERPINA10	NA	12.9751	12.2076	NA	12.0762	11.5537
HDAC7	NA	14.7122	14.9618	16.0186	15.079	15.4209
GOLGA7	NA	11.568	12.3896	12.8307	12.6048	13.0759
STK39	21.3695	19.2933	21.118	18.7211	18.8022	19.0701
CHML	NA	13.4369	13.3927	NA	12.2307	12.6705
TADA3	15.5132	15.1033	15.1837	12.0219	12.9217	14.5919
EIF2D	13.5671	14.1645	14.1702	14.742	14.8102	15.056
CHP1	15.5673	13.4762	13.7418	NA	14.8267	15.0453
FLAD1	15.6681	15.1102	15.5775	15.0718	13.8178	13.9159
KHDRBS3	NA	13.9313	13.9298	15.1965	14.3093	14.3758
RICTOR	11.9414	11.7148	11.5321	12.843	15.3869	13.1989
SP1	NA	13.7832	14.3243	15.0279	14.785	14.9987
PACS2	NA	13.1105	13.6133	11.8362	12.6317	13.3025
UBE2S	14.4256	15.1286	15.1271	13.7953	13.9604	14.1268
ANKZF1	NA	14.1214	10.7853	13.7117	15.2097	13.1526
SH3KBP1	14.5709	13.9968	14.1629	15.2021	15.2897	15.2676
CTPS2	15.382	15.1222	15.0224	14.6507	14.3399	14.3545
C9	15.4042	14.8959	14.7818	14.468	14.1646	14.0677
PLTP	NA	15.4329	14.9411	14.1948	14.9156	14.4124
C6orf136	11.5301	11.0868	NA	10.8184	10.6095	9.97983
RAB27A	13.8841	14.2991	14.5854	13.2249	13.1447	13.1001
NCOA5	14.9937	19.5751	15.966	20.219	19.9881	19.8253
PLXNA1	13.3926	13.7251	12.9674	12.5577	13.0381	11.985
ATXN2	13.7129	14.2799	13.9231	14.5302	14.982	14.8651
PRKACB	13.9056	13.2378	14.8534	12.2884	12.3471	13.9703
AMY1C.AMY2A.AMY2B	13.1326	13.4755	13.5713	12.4135	12.1813	11.6407
TPRG1L	12.0311	13.3444	13.1929	NA	13.6991	13.7712
TERF2	14.0009	14.0685	13.2305	13.304	12.7091	12.0057
TTPAL	13.6822	13.2738	13.1121	NA	12.3039	12.4581
BCL10	NA	13.4184	13.3421	13.9526	14.2768	14.2031
CP	14.0829	12.8752	12.901	11.2967	11.6927	11.7472
RAF1	14.7064	13.7164	13.9612	13.917	12.6521	12.5435
OSTF1	16.5963	13.8504	14.5807	NA	13.7036	13.7487
PPWD1	NA	12.8072	11.1446	12.1813	14.2429	13.1354
FAM241B	14.7334	12.0244	13.8044	11.6481	NA	11.9772
AGPAT3	19.542	18.4883	19.195	17.335	17.5338	17.9386
FBXO7	13.7253	12.4736	13.4738	14.938	14.6792	14.4657
FBN2	14.7625	15.8129	16.1094	17.2619	17.1069	17.1411
CRYZ	18.6829	19.8696	19.1476	15.768	19.2444	15.9186
STON2	12.5661	13.5643	12.6479	11.5488	11.5936	11.5427
PLS1	16.1139	15.1957	15.2809	13.521	13.9976	14.0902
BRD9	14.3961	14.2948	14.1878	13.4638	13.3835	13.1861
MED11	12.7817	NA	12.4643	12.0584	11.3185	11.7024
UNK	14.4984	NA	13.8906	13.0968	13.1339	12.857
CHCHD6	18.9963	14.8827	19.2669	14.4382	14.2261	15.6579
CDC27	14.2918	13.0854	14.5687	13.0072	11.6315	11.3244
TRIM26	NA	12.5041	13.4591	15.6448	12.8908	14.3103
MKRN2	13.9457	16.7058	18.4055	13.2989	12.3158	13.0085
DDX51	NA	13.5269	13.1897	15.4038	14.535	13.8446
SDF2	13.7909	14.1037	13.6495	NA	13.0274	12.6175
FBXO44	15.0835	14.6216	NA	13.4375	13.161	14.5566
SLC25A29	17.1288	14.5744	16.5675	14.8955	13.6729	14.4717
TRAPPC2L	15.2059	11.9675	12.1659	NA	11.9084	11.7741
FILIP1	16.5853	16.3353	NA	15.3314	15.2509	15.129
ASF1B	16.3804	17.5818	16.9216	14.8152	16.2429	14.5222
PPIL2	13.0641	12.841	12.4472	11.609	11.1219	NA
EIF5A2	NA	15.6717	15.264	14.2564	14.0923	13.8211
REST	NA	12.9897	11.5201	17.9675	13.5017	11.1693
RAI1	NA	12.7553	12.7741	14.503	14.4566	15.2119
MYH14	15.0217	14.5654	14.8236	16.6017	16.9053	16.6436
STK10	13.9878	NA	13.7328	15.5858	15.6542	15.6684
ANO10	17.693	16.7165	15.946	14.416	14.7547	14.0845
CGN	14.0554	15.8819	16.281	12.381	12.6443	12.5838
CLMN	10.0792	NA	10.1974	13.8965	10.9468	13.1401
PTBP2	12.0147	NA	13.081	16.8156	16.6971	16.2989
MORC2	17.3703	NA	14.2669	12.9636	NA	10.8544
KIF20A	16.7216	9.354	13.7043	9.8933	15.2782	16.1596
ANKLE2	19.1766	13.1912	13.4161	14.3438	13.598	18.1675
BMP7	NA	12.6783	13.1585	11.063	11.6647	20.9747
KRT16	NA	12.709	14.6032	NA	21.6536	12.5435
ATP1A3	14.218	NA	11.0797	10.5396	11.4931	14.17
MPP7	NA	13.1096	14.7084	12.1367	16.5897	11.9486
ARFRP1	NA	11.9761	14.8053	14.2962	15.275	11.8528
FUCA2	15.561	12.7355	10.279	11.2596	15.9422	14.5003
METAP2	18.8132	14.9949	16.6559	14.8411	17.8366	17.7853
BRAT1	11.6784	16.6618	13.2374	15.6391	13.1747	11.0313
AFF4	16.442	11.3634	13.8385	12.019	14.2568	13.9329
FOXK2	NA	13.3294	7.9375	14.2112	9.0767	8.2714
NFXL1	15.1898	11.575	11.3176	11.4385	11.4071	14.2405
SH2B1	13.4771	10.7269	12.019	NA	14.0592	10.6982
TPRKB	14.6013	16.5149	13.7763	15.7319	13.2565	16.584
hCG_1984214	15.1196	14.578	17.3042	15.863	17.1613	14.3524
PLCB1	17.5656	13.3783	13.687	13.5993	15.5662	14.0374
PPP2R3A	17.7221	12.3259	13.8583	13.5691	14.4688	14.1476
STAM	15.8119	13.7383	16.736	11.2149	16.8388	14.2934
NDUFAF5	NA	12.2982	16.8367	13.0488	12.9826	10.3131
NDUFAF4	17.5919	16.4762	13.2798	15.1897	15.4414	16.2335
DCD	NA	13.3582	11.063	NA	11.7664	13.9255
TRAPPC12	13.1954	13.6807	15.0397	16.0654	12.4946	13.0387
KRT10	15.9839	15.1096	13.5966	13.9183	13.6895	16.3835
BCL2L13	13.8013	NA	11.5179	12.7947	12.1307	14.5037
PGGT1B	15.004	14.5711	18.7079	19.3408	14.885	16.6874
SYNE2	13.2762	11.5907	14.9452	13.352	13.6576	11.6284
PALB2	14.4883	14.2483	13.1365	12.4478	13.6451	15.6992
CCDC90B	14.4825	NA	13.6163	12.3476	13.793	15.168
HSPA13	13.798	15.9374	13.2699	16.2993	13.4517	14.1634
MPZL1	NA	15.2494	13.4838	14.3885	13.5439	14.9632
RBPJ	NA	13.7976	11.8018	14.9057	11.6439	13.4237
ETFDH	14.7688	11.3313	14.034	13.4058	14.1549	13.1562
CCZ1B.CCZ1	13.9824	16.2137	15.9555	16.5277	13.653	13.5171
TUFT1	NA	13.4384	13.0545	10.5809	10.3146	14.7799
GABPB1	NA	12.045	9.88404	11.7121	10.5591	11.9228
KRT1	15.6631	15.3001	13.5907	13.4214	13.929	15.9635
MED24	NA	13.505	9.9044	10.7533	13.4525	14.3314
KRT2	15.2496	14.7848	13.4646	13.2577	13.1886	15.8152
SORBS1	NA	15.0721	11.7678	13.0818	14.1007	14.0049
KIF14	16.6115	16.4537	20.6472	16.255	20.3689	19.4488
ELMSAN1	10.4892	NA	14.8626	14.0405	14.0474	13.8275
ERCC2	14.2905	12.0651	12.3092	12.5951	NA	13.7742
RNF126	NA	12.1659	15.5015	16.0468	11.9971	11.8257
MDN1	NA	12.4002	11.5038	12.5578	11.5946	14.8456
MPDU1	12.8539	14.3565	14.2379	14.5891	14.5491	12.085
KRT6B	17.572	17.1736	15.7682	15.1991	15.5916	17.9914
KRT77	17.9532	17.5422	16.1759	15.6484	15.9831	18.393
LRRCC1	19.6458	16.2849	19.005	18.2617	18.9161	18.52
CERS2	15.9703	12.7415	14.7918	14.6361	15.2315	14.2018
MGAT5	16.0108	12.6038	12.789	11.7386	13.3735	13.2734
GGA3	15.3534	13.0459	13.5241	13.2338	15.7051	14.9774
TRMT61B	17.6848	12.2254	15.1747	16.3948	15.9664	15.1559
DTNBP1	13.4184	15.9488	13.0831	14.7451	12.8702	13.321
KRT9	15.6631	15.1581	13.6045	13.2826	14.0423	15.6265
TRIM44	NA	14.092	13.4657	12.6289	13.5957	15.7776
TDP2	12.9207	14.7595	12.9289	14.6067	12.936	13.0771
GPATCH8	16.5602	12.6352	13.5025	12.7062	13.7437	13.5906
CEP290	16.5605	15.9382	15.8136	NA	17.3619	14.686
ARRB2	NA	13.2925	13.2228	NA	16.1247	12.2877
TUT7	11.5667	15.4801	13.2267	14.5787	13.4034	15.8329
DCDC2	14.9834	14.2951	12.2251	13.7295	13.9123	14.477
RNF113A	20.0576	15.1378	15.1081	11.1419	14.7131	14.6393
NECAP1	16.5184	21.9595	22.0359	16.8354	22.1061	16.738
TMTC3	14.3216	12.3038	13.4366	13.2656	13.5809	NA
PTPRJ	11.6521	13.5742	14.6464	12.7343	13.7712	11.6265
BIRC6	16.4664	14.3211	15.5038	14.6381	17.594	17.2451
TUBB2B	NA	13.792	12.6809	14.0723	12.6521	14.4076
KLHDC4	NA	13.465	10.7784	12.9506	12.694	13.5237
IQGAP3	15.1454	13.8611	17.6777	15.0592	15.0606	14.5546
GRK2	12.3354	13.3536	14.5281	14.6208	13.0608	13.321
TRAF2	13.2092	13.8511	13.7544	14.1545	9.47402	13.4452
NEK7	13.6476	13.7833	15.0677	15.4081	13.5372	13.7085
ACSS3	17.215	17.671	15.5422	15.3948	15.5692	17.4054
SAP130	14.4066	14.9789	14.5639	16.3482	14.2504	13.6159
MRPS18A	12.8154	17.7109	15.8965	15.8823	15.8963	17.7314
WDR37	NA	14.0843	14.0281	14.2472	14.0656	18.1759
STAMBP	13.4795	14.8083	14.4925	15.076	13.3494	14.2225
AKAP9	16.6061	12.4503	12.6938	13.305	13.0908	13.14
NSL1	14.5822	13.2294	15.6263	15.8794	13.9184	13.9337
GPATCH1	13.6414	13.9736	12.8365	12.6095	13.2707	14.5384
UBAC2	17.3603	14.9607	16.7126	16.2128	16.7014	15.3814
RFT1	13.3342	13.8273	13.9619	14.1449	14.1341	10.8273
TBC1D10B	15.1568	11.5904	13.9484	16.6833	14.5731	12.2356
IL1RAP	14.0694	14.3401	12.0366	NA	12.9583	13.2491
CDK5RAP1	11.984	11.7515	13.2953	14.5711	14.501	11.4367
SRGAP1	16.2078	11.9072	11.4545	13.257	11.5587	12.7147
LTN1	15.3194	13.8144	13.5391	12.7815	NA	14.1146
MTMR6	NA	11.3141	14.3644	11.9717	12.2462	12.3935
TRMT61A	11.1428	13.3811	13.9045	13.3783	14.5263	12.2693
CAMSAP2	16.0481	13.764	13.8236	14.1802	13.9144	15.0534
ZNHIT6	13.813	11.6532	12.7883	15.714	15.5596	11.164
SSR3	12.6101	15.4274	15.5992	15.3998	15.0034	14.8889
UXS1	NA	11.2912	13.529	12.6949	13.7934	13.0025
ADRM1	14.1615	16.2757	16.8882	16.5008	16.0574	15.889
PRIM2	11.5486	14.8144	14.3904	14.6195	14.0194	14.2242
COG1	16.4171	NA	13.4595	11.5831	15.3931	12.8912
COMMD2	14.2421	13.6076	14.0983	12.8364	15.0268	13.9252
NCS1	14.4517	14.1878	14.2544	13.4053	13.8334	16.1019
EAPP	15.6622	14.4107	NA	14.7437	15.6136	NA
CDC42EP4	18.2711	15.3735	15.1532	14.9573	15.8234	15.5648
SPG7	13.2344	11.6087	14.0551	14.0648	14.4962	12.6946
DGLUCY	13.7527	12.6309	15.4466	13.2046	14.0799	13.6556
TRAF3IP1	9.0288	6.9906	14.2779	13.2907	8.6643	12.8613
PCIF1	NA	13.374	14.4326	13.8634	14.4253	13.5385
CASC3	16.0092	15.1146	14.0003	14.5759	16.389	14.0363
MYO18A	18.8869	13.7114	14.1681	13.8964	14.14	13.8556
THOC7	13.8142	13.8212	13.9859	12.9221	13.4349	15.9934
MAGEA1	12.5738	13.028	14.0289	14.1059	12.0625	12.7212
BCAR1	12.6563	17.8173	13.3746	13.4129	14.5955	13.3861
TMSB10	16.8691	22.4068	21.5621	20.7831	22.1933	21.2431
FKBP10	NA	16.0066	14.8511	15.5901	15.1314	15.9943
POGK	NA	12.9808	12.3257	11.4488	15.8133	12.4988
CCDC127	NA	11.4404	13.8898	13.5869	11.873	12.5016
EIF4EBP1	17.0621	15.8545	15.5421	20.2129	15.2519	15.3488
ZNF787	12.8274	16.2858	15.8314	15.1386	15.5227	15.4808
CEP170B	17.3643	15.6986	18.043	18.3403	15.6975	15.6439
KRT5	13.2883	12.4507	11.1736	10.5298	9.5427	12.8221
KIFAP3	13.6779	12.7215	13.04	12.9782	14.8464	12.5822
NCOR2	14.6348	13.7178	13.1843	14.9156	19.164	13.0527
EED	13.631	13.0878	13.3564	14.2409	14.5105	11.9567
LMAN2L	15.9041	15.3485	19.1115	16.2311	15.6817	15.7549
NDUFAB1	16.9092	16.3304	15.2894	15.4255	15.9265	16.6132
PPM1B	14.699	13.6066	14.8001	NA	14.8683	14.1395
PHRF1	NA	14.7591	13.9238	13.837	13.3188	14.7424
PHC2	13.3067	14.5676	14.7065	14.5076	13.2006	14.6837
X6.Sep	15.6351	12.5242	14.9489	14.9512	14.0691	14.2765
HLTF	13.2875	14.5887	16.5599	16.4537	16.6249	15.0432
RB1CC1	17.8869	14.2977	13.4283	13.7884	13.5421	14.3107
ZC3H7A	NA	12.0897	13.3658	12.7197	13.3101	12.6506
FPGT	NA	12.8189	14.1222	NA	13.5812	12.8238
SYNPO	15.2431	13.2987	12.5872	13.6354	13.4375	13.6075
GOSR1	14.4781	13.4662	12.8142	9.5472	13.255	12.9824
WDFY1	14.8286	13.5567	12.6561	12.7263	12.8604	13.9227
NUDCD1	15.4495	15.3231	16.7516	15.3168	16.5871	15.6534
TRPT1	12.2905	12.9049	13.1145	13.2269	13.0017	11.1785
ARL6IP5	15.1277	13.7271	13.8059	12.9721	13.9789	14.5653
WDHD1	NA	13.2264	12.4375	14.1133	12.0208	13.3666
NOP9	12.5445	13.7289	14.957	15.2145	13.9953	14.0208
CDS2	14.1333	12.8549	11.9225	12.9947	13.0906	13.6967
DYM	NA	12.2513	12.0187	NA	10.9497	12.7573
PIAS2	12.7513	14.2122	15.7034	14.3159	14.8099	14.4196
ENPP4	14.5162	13.5914	13.327	13.8724	13.6309	16.3881
CASP9	12.3095	16.2859	15.9756	15.938	16.0718	15.7623
NELFA	13.9684	14.7307	13.4411	15.3044	13.3631	14.6033
ZC3H13	NA	13.1566	15.037	13.9647	13.7006	13.4121
TOR1AIP2	15.3984	13.7537	13.8059	13.6477	14.2357	14.4456
NR2F2	15.3583	17.4056	NA	14.9031	12.0786	15.1924
MUL1	15.4657	12.995	14.1285	13.6864	14.1842	13.5866
SNX24	14.3536	15.0555	NA	14.9444	13.8933	14.8911
KIN	13.3171	14.7684	15.1168	14.5107	13.6673	15.143
UHRF1BP1	19.3051	21.2391	19.8971	20.7173	19.9825	20.5416
B4GALT7	12.6595	12.5295	13.47	12.8493	13.551	12.2838
EPB41L5	17.9741	13.1909	15.3191	13.2921	13.2542	15.1907
CGNL1	15.7094	12.8392	12.9601	13.4383	13.2962	13.3715
RPP40	NA	13.7529	14.317	13.8699	15.6761	14.0094
CHM	16.8273	16.1622	11.4763	16.1717	16.3541	14.5777
MED22	13.6629	NA	13.122	14.0244	13.8523	11.6296
ARHGAP12	14.0633	11.0949	13.4941	13.476	13.6375	13.3612
ARHGAP35	18.114	14.9924	13.8909	14.8232	14.4263	14.7106
BRCC3	13.4848	13.3791	14.4685	13.7711	14.4913	13.3039
TWSG1	16.6219	15.0523	15.4737	14.6637	15.9813	15.3447
LRMDA	14.8074	11.3029	12.7683	13.0744	12.0541	13.0203
TMEM97	16.2174	15.386	15.3277	14.9334	15.8879	16.0351
ECD	NA	13.991	12.7266	12.3277	12.9567	13.7104
TRIT1	13.35	13.1013	12.9602	16.3937	12.768	12.7787
ARSA	11.6547	14.4524	14.2715	14.237	13.9612	14.0793
OTULINL	15.0197	13.7345	14.6067	12.2245	14.6545	14.0543
LETMD1	14.5366	11.8542	13.6133	13.9438	13.9898	13.3655
CHMP4A	16.9862	16.319	15.4107	15.8097	15.7665	16.6082
ACSF3	13.7752	13.7147	12.0308	13.2173	13.6507	14.675
LRWD1	14.1872	14.5894	15.7506	14.9244	15.2571	14.5308
RETSAT	13.3076	12.4503	13.9987	14.369	13.2272	12.768
DERL1	17.1113	16.1833	16.6149	15.9026	16.8191	17.4448
ORC4	13.4819	14.1253	13.0218	13.6664	13.0191	13.9638
TXNDC15	15.6582	15.7081	15.6793	14.9138	16.9603	15.2862
WDR6	14.0998	13.5283	13.3614	13.0167	14.5238	13.4079
UBE2E1	NA	15.9766	17.001	16.9782	16.9264	16.1987
NOP10	15.7937	14.5005	13.9219	14.6617	14.8654	15.0131
CCDC93	15.0076	14.2024	13.5111	14.3065	13.9584	15.2148
VPS39	14.5091	12.8808	13.7128	13.1798	13.6992	13.947
ING1	14.9195	14.1195	11.2185	14.3186	13.9497	13.3581
BPTF	15.1059	12.7059	12.8287	13.9161	13.5831	13.0195
RBMS2	NA	13.4944	17.2822	14.0169	14.0696	14.9618
SCO1	15.359	14.4625	15.5604	15.7453	15.6429	14.4532
PODXL2	12.7991	14.6841	11.9513	13.0595	13.6619	13.4076
FNBP1L	13.0366	13.4295	11.9747	13.2985	12.4852	13.7983
CHMP7	13.6493	14.0186	15.1678	14.1771	14.2984	13.133
PTGR2	13.8422	13.8376	13.6001	13.3486	13.1913	14.7965
TRIM27	14.709	NA	13.8879	13.7243	13.9016	14.6217
DNAJC10	13.9094	12.4726	13.5468	13.8233	13.9248	12.7018
FBH1	17.3385	15.0439	16.36	14.7938	16.0784	15.4573
MRM1	14.3856	13.9251	13.017	13.4917	13.8113	14.1821
SHC1	14.1807	14.6674	13.6137	14.7979	13.5592	15.0675
TAOK2	NA	12.2434	13.7287	13.1151	12.7845	12.7218
ATR	13.4002	16.216	13.3878	14.6598	13.7355	11.5222
ADGRG1	NA	12.222	14.3584	13.4935	12.5214	12.7628
SDR39U1	13.3524	11.8338	11.8279	12.9381	NA	15.3329
MARK2	14.2658	14.2146	13.3214	13.8325	13.6125	14.6561
RBM19	13.0097	13.1608	13.8564	13.7976	13.6347	12.7435
SPATS2L	14.4533	14.8762	13.3889	NA	14.3743	14.6134
HID1	12.7051	13.8003	14.6241	13.8126	13.5404	13.8343
KIF22	15.0572	13.6548	13.5054	13.9584	14.2496	14.6844
RNF219	17.1721	14.2802	13.9721	15.2537	15.0164	13.9277
TMEM223	14.8559	NA	11.0699	14.5806	14.9744	14.643
RELCH	14.1043	12.8609	11.86	13.7305	12.2347	13.1609
RPAP2	14.8334	13.3956	13.5632	13.6373	13.6514	14.3108
MT.ATP8	17.6531	18.8306	18.972	19.4109	18.9208	18.1761
RPF2	15.2334	13.4078	14.8264	14.239	14.4697	14.402
SUDS3	15.5287	14.7626	15.3411	14.6602	15.8751	14.591
ESRRA	NA	13.4142	11.6712	NA	12.8255	12.7843
CHPF2	13.7033	12.3893	12.0767	12.7249	12.5453	13.123
XAB2	14.5034	13.3215	13.6481	13.2375	14.1379	13.7398
DDX28	15.5149	13.027	14.8055	14.5865	15.2174	15.4128
GOLGA5	18.0175	13.8863	13.4461	13.5347	13.6586	13.4149
DEGS1	15.5412	14.2472	14.9652	NA	14.7738	12.0177
RRP7A	15.6807	13.3917	13.5106	14.6019	13.9406	14.2819
IFT88	16.3737	14.9962	13.0957	13.9971	13.9135	14.1484
UBE4B	14.2759	13.6948	14.203	18.4703	13.9044	14.151
LSM1	14.3254	NA	13.5925	13.6794	NA	14.3122
EPPK1	12.5428	13.774	13.7794	13.3543	11.911	13.564
USP1	NA	13.5512	12.8342	13.2994	12.8775	13.5338
DMAP1	14.3493	15.2033	15.3766	15.299	13.7517	15.0313
X.10	14.2511	13.2693	13.4994	12.8517	13.3263	14.2725
ATG13	13.9097	13.2314	13.3295	13.2295	15.1364	13.3603
RIF1	14.6165	13.4536	12.9443	12.8872	13.4009	13.6887
RNASEH2A	13.3189	15.617	14.8413	14.1272	14.2417	14.8371
SLC39A10	15.9608	13.5415	13.5091	13.2985	13.9549	13.4976
MED27	NA	13.821	15.4464	NA	14.2964	13.8177
CEP164	21.3343	19.2471	20.0343	20.0413	20.0698	20.0372
MRPS26	14.875	15.1408	14.0756	14.0449	15.1328	15.3053
CYP20A1	12.2078	13.1238	13.2826	14.134	13.2513	12.5652
DPH2	13.8886	13.964	13.7895	15.5258	13.0524	14.1893
COMT	15.556	14.6416	14.2895	13.8446	15.2336	14.4359
SMG1	NA	12.2468	13.3714	12.8999	12.9443	12.7354
COMMD1	NA	14.9618	13.3998	12.9675	15.0553	14.9592
ACTA2.ACTG2	21.7913	20.1938	19.7691	20.7564	20.7655	20.5949
MED12	11.2328	13.7041	13.9404	12.3393	11.9176	10.917
HINT3	14.144	13.0328	13.9991	13.7477	14.0424	13.3646
CRELD2	14.0794	14.1695	12.9902	13.8502	13.2068	13.9367
NRBF2	15.3581	13.8444	14.0399	14.3615	14.5246	14.3655
AGO2	NA	13.5673	14.0121	14.0084	13.7179	12.2746
SRSF11	16.7992	15.9943	16.1836	16.027	17.0228	16.0488
METTL7B	13.6905	11.0389	11.92	13.405	12.5948	11.426
RPS29	15.6786	15.6471	15.4228	13.956	15.6883	16.0394
CUSTOS	NA	13.4958	14.3501	13.9143	14.0793	13.6671
X.MTG1	16.3989	12.3539	12.1927	12.7186	12.1827	12.2928
EPHB4	13.0306	11.7226	12.6588	12.1306	12.3554	NA
MGAT2	15.9208	12.8775	14.7414	15.5694	13.7914	13.5066
ARID2	15.1501	13.0732	14.4223	14.7331	14.895	14.186
NBAS	14.0511	13.8521	13.4227	12.7644	14.1845	13.9478
PXDN	15.1918	13.8021	14.2055	14.2691	14.621	14.401
MRPS10	13.374	13.9405	14.2189	14.3941	13.5683	NA
EPS8L1	NA	13.7236	15.1677	15.0718	14.0768	14.281
CXXC1	14.8436	14.2637	14.3188	13.5133	13.8624	15.2191
PSMG4	15.2244	11.7621	14.3099	15.7636	11.5507	11.8822
ZNFX1	NA	12.2163	12.2402	NA	13.4997	11.7645
SGTB	NA	15.1012	15.1152	15.1687	14.6127	11.5698
UBTD2	13.7083	13.2944	13.2657	12.7228	14.0295	13.933
SUOX	15.1582	14.4814	14.2458	14.1507	14.7671	14.8783
ARPP19	17.5625	15.9903	15.8766	15.9576	16.6461	15.8504
TRIM4	22.6116	20.9083	21.0354	20.7097	21.1025	21.4271
TCEAL4	16.2889	13.5387	15.5039	14.9476	14.5831	13.5911
NAB2	12.2797	12.6894	13.4888	13.4902	12.294	13.0248
UBQLN4	16.6596	15.4964	15.447	15.8627	15.4336	16.3084
SLC27A4	14.8897	13.5812	13.4019	13.9492	14.0712	14.4793
RAB43	19.1633	18.4556	17.5438	18.4184	17.7742	18.5232
RALBP1	14.3928	13.1187	13.4069	13.7176	14.4236	13.3418
DLG3	14.6393	13.7797	13.3048	13.491	13.5888	14.138
MFSD10	10.9696	12.7947	12.6911	12.9984	13.2083	11.9526
MOSPD2	NA	12.4764	14.7821	13.8515	12.9426	14.0806
FYCO1	NA	13.8138	14.2304	13.6269	14.1875	12.7215
OXR1	12.9922	12.67	13.7466	12.0746	13.6433	13.0312
TSC2	NA	14.419	15.6725	14.1618	14.2746	16.6892
NEMF	17.2337	14.3428	14.2659	14.3033	14.3593	14.4081
ARMT1	11.9335	11.876	11.9522	12.0532	12.7279	11.1025
U2SURP	17.2398	15.0889	16.783	17.3279	15.7036	15.3869
CNPY2	15.915	16.6443	16.8566	13.5297	16.7216	17.1413
PCTP	NA	13.821	12.5293	NA	12.6406	12.9984
ERH	13.3832	16.6998	16.1559	16.3385	16.3321	16.4265
POLD2	14.584	13.1684	12.9592	13.5736	13.4395	13.5675
RCC1L	13.1226	13.5734	13.8491	13.7177	13.5895	12.2418
EIF2B1	15.5083	14.2643	15.1249	14.6351	15.0504	15.3043
WLS	15.7841	14.4286	14.2648	14.8488	14.8772	14.8225
SF3B5	14.9572	14.521	14.1927	14.0451	14.7003	14.8873
APOBEC3C	14.9259	13.2249	13.1685	13.2823	13.5685	13.4764
GIGYF2	15.624	14.7481	15.0497	18.1942	14.6778	14.8356
WAC	14.138	14.4908	14.5119	15.091	13.4785	13.8211
AKT1S1	16.139	14.9487	15.906	15.6089	15.8749	14.997
CRYL1	14.6921	14.3267	14.3134	14.1165	15.6789	14.1773
ESPL1	NA	11.9363	12.4081	NA	13.1132	11.9499
PHF10	15.1271	14.0894	14.3361	13.8299	14.9309	13.9556
ASAH1	14.601	15.2851	14.9209	15.4217	13.1811	14.1959
HKDC1	14.9668	13.8221	12.1275	13.7085	14.0396	12.6679
SYNRG	15.1753	13.1909	12.8941	16.2584	12.3193	15.4101
PPIL3	15.252	13.8105	14.5161	14.6978	14.7219	14.1143
GTF2IRD1	15.2073	14.9128	15.5822	14.2349	15.8635	14.7808
AKT2	14.2767	12.509	13.9574	14.2397	NA	12.5164
CDC40	13.5542	12.9495	14.497	13.2628	13.8606	13.9004
RASA2	13.3657	12.5483	NA	12.4552	13.0127	12.8521
THYN1	13.6477	13.1507	13.0181	12.4164	13.5601	13.3914
HNRNPLL	14.617	13.8301	13.568	13.6954	13.9296	14.2762
QSOX1	19.041	15.4939	15.2821	15.0424	14.819	15.5669
DPYSL3	18.4878	18.0746	17.4277	17.2322	17.992	18.1433
BORCS7.ASMT.BORCS7	NA	13.9448	12.8737	13.797	13.3722	13.7211
SPTLC1	15.5941	14.8088	14.8952	14.8172	15.0426	16.1654
ZMYND11	14.1315	13.7488	13.1959	12.4963	14.0067	13.5499
COG2	14.6426	16.9077	16.074	15.4533	15.6206	15.7379
PPHLN1	12.9132	11.9471	10.6467	12.2501	12.3422	12.7274
N6AMT1	13.362	13.7948	11.4433	12.4674	13.9616	12.1094
CLPP	16.6487	15.204	15.0649	15.1493	15.3186	15.5797
PTGFRN	14.6445	13.195	13.4559	13.3165	13.6539	13.7128
ANAPC5	12.9895	14.6428	12.9762	12.4859	NA	13.9893
ZNF511	13.8817	13.4484	13.0962	14.492	12.7557	NA
TMOD3	16.4266	15.6804	15.2401	15.5631	15.4774	16.0674
SYDE1	13.5699	12.9901	14.8877	13.5915	13.2371	12.4276
DBT	16.2597	14.6835	14.7258	15.1838	15.0381	15.1867
RPS24	19.521	17.2325	16.7455	18.6732	18.0787	17.0174
TMEM87A	13.7698	13.0655	13.331	12.8749	13.8611	13.8622
CD58	NA	14.274	15.3367	15.1237	14.9613	14.7461
SPDL1	NA	12.8292	13.2869	13.0543	14.1815	13.0394
WASHC2A	12.4806	15.4736	14.7054	15.3231	14.7667	15.6108
HIST1H1E	14.2626	19.065	18.6731	18.9006	19.3848	18.9479
MRPS15	16.4918	16.5108	15.6907	15.7229	16.6213	16.6332
RARS2	NA	13.6568	14.2303	NA	13.9968	12.5384
PNKP	NA	12.9801	13.6936	13.5965	13.5569	13.0881
PNPLA6	15.0261	13.8866	14.5257	14.63	14.8397	14.0802
VWA8	12.4312	16.8845	12.4779	14.1375	16.3321	12.5538
PDXP	14.2806	15.294	15.4372	15.102	15.1014	14.7081
TBC1D22A	13.5067	14.4302	14.3118	14.6734	13.5251	15.0973
EIF2AK2	16.4278	14.882	15.368	15.4676	15.3893	15.6864
CRIP1	20.4658	19.3036	18.8376	16.256	18.8119	18.8654
FDFT1	NA	13.4644	12.8342	13.3331	12.2788	13.0727
ACAD11	14.6212	13.4157	13.6546	13.2942	13.9798	13.7274
ZFC3H1	13.9289	12.6311	13.5335	13.3696	13.9495	13.4525
INTS10	12.9812	12.9012	12.4955	13.0052	12.141	13.2379
BPGM	12.2909	14.7984	14.1033	15.3922	14.3279	14.7209
NVL	NA	12.6858	13.2863	13.1268	13.3605	12.7652
ABCC5	NA	16.7061	17.6721	15.9836	17.5463	16.941
RCOR3	16.037	15.0303	14.4543	15.0585	14.5136	15.3148
GCC1	15.5023	15.4939	16.956	15.1326	16.7332	16.6143
EHMT2	NA	15.2059	12.7782	14.7341	14.5485	13.6006
GRAMD1A	13.8223	14.5227	14.755	15.3619	14.6134	14.1622
CLEC4M	17.4094	16.7098	17.9513	16.7647	17.5429	17.6914
MRPL27	14.721	13.9724	14.5308	14.6126	14.7794	13.8526
SNX9	16.6191	15.0816	14.9958	16.0246	15.9129	14.752
UBE2A	16.4837	16.2587	16.5804	15.5855	17.1181	16.0657
NBN	15.0028	14.3524	13.876	14.1796	14.2873	14.6235
MSI2	15.0353	14.3611	14.5231	15.0569	NA	11.7653
BORCS6	16.6961	12.7568	12.9211	12.4231	12.3221	12.8504
ITSN1	14.423	13.6942	14.9396	14.1108	14.8112	14.513
P3H2	14.3248	11.8705	14.2233	14.0642	14.1416	14.2058
TMEM100	11.7934	14.3302	14.4241	14.0239	14.2901	14.1712
HLA.E	18.4412	17.7829	17.2388	17.7807	17.5248	18.0565
BLOC1S3	15.4387	14.0404	14.8032	14.5586	14.8255	15.7237
AGFG1	15.471	14.2806	14.6266	14.4832	14.8429	14.8087
GPAA1	15.0983	14.2691	14.5643	14.5094	14.5622	16.4584
IFT81	15.5607	13.3047	12.7053	12.8119	12.3272	13.4168
MRPL50	14.637	15.723	15.685	16.327	15.5722	15.3435
NELFB	14.0823	15.3599	15.5842	15.1893	15.0713	15.151
GINS1	NA	13.3882	15.3143	13.1702	15.0154	15.5837
CLPTM1	16.3738	14.1908	14.4732	14.2479	14.4981	14.4771
SPCS2	16.2052	14.7217	15.0371	14.8127	15.2325	15.0966
CBFB	14.7267	14.4308	14.3252	13.8837	15.0595	14.8338
NOS1AP	13.5326	13.1245	12.4139	12.8775	12.1439	13.2681
EML2	15.63	13.9373	14.0426	12.9505	14.5395	13.3214
TNPO3	15.8642	14.9432	15.8588	15.3521	15.7692	15.4958
GNPDA2	15.6258	14.3519	15.4014	15.5595	15.528	14.8367
PCDH12	11.2026	12.4035	12.5418	11.8751	11.6901	NA
TIMELESS	13.3234	13.2691	13.5052	15.3764	13.2038	13.2356
CD44	13.8963	13.7964	12.7638	12.2719	13.2208	13.5216
TBC1D8B	14.2696	12.6994	12.3872	12.1082	12.4826	12.836
PITPNA	15.622	15.4459	15.2785	14.6929	16.222	14.9815
FRG1	16.7484	14.0446	14.0727	14.0345	14.2501	13.932
PDHX	13.4662	13.1721	11.7817	13.2475	12.8188	13.2299
EMX2	14.6237	14.7078	NA	15.0387	14.0482	15.061
YPEL5	NA	12.9624	13.2378	NA	13.339	12.0076
ZWINT	14.898	14.2613	17.188	14.5785	14.7814	15.0691
PHF14	14.3242	13.395	14.2332	14.1606	14.1005	13.1815
KIAA1143	13.6424	15.1011	14.5491	14.6069	14.4405	14.5678
DCTN6	16.4283	15.2146	15.0405	15.6104	15.6146	15.608
CDKN2AIP	14.6602	14.0459	13.8655	13.7338	14.3968	14.2844
BAP18	14.4962	16.1912	15.4567	16.1674	15.4897	15.9326
MT2A.MT1G.MT1X	NA	16.7481	15.7396	16.2919	16.3961	16.6835
IGLV2.18.IGLV1.44.IGLV1.47.IGLV1.40.IGLV2.11.IGLV2.8.IGLV6.57	15.9085	16.4295	15.2713	15.3748	15.3175	16.0759
RFX1	14.6448	13.2835	15.0696	14.5062	13.8951	13.6974
NDUFA11	13.2971	13.1414	13.0241	12.9154	NA	14.2173
COQ8B	10.8408	11.7461	10.1811	10.8581	NA	11.6753
GDAP1	13.3171	11.9792	12.8638	12.9571	12.909	NA
SMG8	NA	13.2507	14.31	13.8245	13.6694	13.6481
GRB7	14.8971	13.9648	13.1997	13.1877	13.6955	13.7877
MAIP1	14.2409	13.117	13.745	13.4754	13.7427	13.9234
PTDSS1	17.9582	18.1556	18.1624	16.7377	18.2646	12.7947
CEP170	15.4063	14.1282	13.985	14.3808	14.2794	14.5144
VTI1B	16.0753	14.4073	14.7763	13.3321	14.64	14.5609
POGLUT2	15.4454	13.9801	14.1535	14.8508	13.8442	14.9896
NUDT21	16.7062	15.7227	15.653	15.8518	15.6971	16.3252
PUS7L	11.5962	11.3751	13.4046	11.8413	11.1032	10.5806
FAHD1	13.8423	15.3394	15.439	15.0952	15.4689	14.8147
LTV1	15.4389	14.1186	14.0669	14.2662	14.4034	14.4321
PXK	11.586	12.0156	11.0416	NA	11.4756	11.5369
RAD1	14.362	13.6249	14.0308	13.7321	14.1779	11.4959
GRN	12.7598	15.8897	15.4983	15.8231	15.6893	15.8299
MPP5	14.3271	13.5381	13.9873	13.535	13.9513	14.4012
TRAM1	15.0519	13.4838	13.7471	14.2839	13.8123	14.5483
AQP5	14.9991	14.555	14.4678	13.7673	15.1138	14.4506
BDH2	14.9375	13.4771	13.5547	13.1845	13.5688	13.866
TRIM65	12.0118	13.6683	14.0015	14.0294	13.3275	14.0605
ANKRD28	13.9795	12.7704	12.2818	12.9196	13.0678	12.6625
PBX1	14.9823	13.6479	14.338	14.3804	14.3882	14.2008
C6orf89	13.4237	12.6464	12.6628	12.4205	12.8558	13.135
ARMCX2	14.5749	13.7545	NA	14.6067	15.5751	14.0702
CMAS	13.113	15.247	14.9756	15.3045	15.4368	14.6024
LDB1	NA	14.6008	13.6161	14.3413	13.9807	13.9705
TOMM40	16.3536	14.5127	15.0841	14.7699	15.1872	14.6353
POLA1	15.1802	14.1311	14.7046	14.4698	14.8973	14.3808
EXOSC7	12.8101	14.5048	15.2995	14.5608	14.6893	14.7988
DLGAP5	15.6829	15.0412	15.0412	15.205	14.912	16.1852
SP100	15.8065	13.5186	13.6213	12.7643	13.2608	13.7514
PTPMT1	14.7487	13.1331	11.7726	14.3272	13.8289	14.8632
TMEM87B	NA	12.5869	12.5112	12.8915	11.9995	12.9808
ZNF512B	14.1408	13.0325	12.6995	13.3811	13.619	14.0158
CCPG1	NA	15.4971	12.5066	NA	11.6699	12.4062
PIGK	14.0732	13.11	NA	13.8095	13.8811	13.2652
RYBP	NA	12.1707	11.936	10.582	11.6685	12.8696
NUMB	NA	15.4884	14.6682	14.4965	13.7276	14.8642
ARID1A	12.8893	14.3238	14.6583	14.46	13.9771	14.5593
BRD7	13.3293	13.0049	13.5198	12.7751	13.8038	13.3598
ERLEC1	12.8125	12.4182	13.9097	13.9035	12.4662	13.3177
NDUFB4	16.8971	16.1065	15.7435	16.2048	16.1686	16.399
RRAS2	13.6674	14.9538	15.0396	14.484	14.1293	13.9331
RCL1	14.2146	13.1051	13.1562	13.4082	13.6556	13.3164
EXOSC9	14.8539	14.2474	15.1887	14.7001	15.6167	14.82
STT3B	15.6567	15.2063	15.047	14.8556	15.5018	15.4991
PFDN1	18.815	15.7921	15.6261	15.7196	15.4978	15.7508
YIF1B	13.9724	12.9024	13.3361	12.9945	NA	13.509
PPIF	18.9466	18.0436	18.7669	18.2791	18.9136	18.8879
PROCR	12.3361	11.2003	NA	11.8886	11.7777	NA
ZC3H15	15.6746	16.3694	15.8932	16.5195	15.7747	15.845
MANBAL	12.9266	12.5876	12.2626	11.4927	12.5177	12.7622
ACYP2	15.6366	14.9743	14.218	14.6862	14.12	15.0286
GALNT7	13.3191	14.3387	15.4256	14.7681	14.7039	14.78
RIDA	15.4285	14.0617	13.9514	13.9971	14.2455	14.2602
PLBD2	15.2725	15.4159	15.6301	15.0663	16.8118	15.3311
SLC39A14	14.9043	13.6138	14.4111	14.127	14.115	14.6355
ADD1	15.4186	15.6329	16.6765	16.8259	16.0124	16.02
MTX2	16.1025	14.9575	15.4625	15.2907	15.6313	15.333
MZT2B	13.9493	14.796	14.3942	14.6314	14.4866	13.2682
MAP7D2	12.5939	13.0142	11.8276	11.8177	13.2202	NA
MGAT1	12.3244	13.871	13.0256	13.3636	13.2077	13.2432
SCAF11	13.6434	13.5623	14.5942	14.2537	13.5427	13.7064
SDHAF2	NA	14.7307	15.5265	15.0822	15.0328	14.582
FAM114A1	15.0645	14.0999	15.3341	14.6789	14.856	14.845
GCFC2	14.7678	15.343	15.3326	15.3413	15.2039	14.0659
SLC39A7	15.0731	14.3875	14.5829	13.9101	14.7734	14.7761
YRDC	13.743	15.0662	15.2868	14.9734	14.8385	14.9558
TRMT2A	15.8361	14.3432	14.6359	14.4955	14.7573	14.7137
ZFP62	15.0733	16.0528	16.3967	15.9551	15.7701	15.9876
TBC1D2	14.9509	15.9644	14.619	14.4249	14.55	15.318
KCTD14	NA	13.8578	13.7275	12.6699	13.5988	14.6159
RPL7L1	15.2694	15.5206	14.5896	15.2521	14.9423	15.4949
SNAPIN	15.4656	15.7793	15.0334	15.0193	15.2342	15.7879
OSBPL11	15.2914	14.5567	14.3778	14.5916	14.7011	14.9733
UCKL1	15.4132	13.994	14.165	14.2392	14.3347	14.3958
ADO	14.7635	14.948	15.2885	15.5432	14.2238	14.3292
HNRNPH2	14.7983	14.4043	14.5841	14.7928	15.0126	13.7797
UBXN6	14.1827	14.042	13.4443	13.8737	16.4871	13.7364
PPP1R10	12.0324	14.9481	13.6216	14.1209	14.3014	14.3695
MAPK9	13.8462	13.399	14.8364	13.8644	13.8522	13.539
KIF1BP	14.4688	15.7737	16.1493	15.8395	15.5471	15.8916
LACTB	13.2327	12.2012	11.9802	12.3316	12.3697	NA
ARHGEF12	14.0407	13.9137	15.6325	14.6487	12.1569	15.1344
EXOC6	13.0254	13.3577	14.0512	13.9452	13.3307	13.4971
TMEM230	NA	16.6786	16.8038	16.7717	16.127	17.205
SNCG	12.7234	14.2288	14.094	14.2108	14.3044	13.641
DIP2B	14.1606	14.2784	13.8217	13.7399	14.0352	14.7009
BID	14.9404	14.2276	14.4625	14.962	14.9918	13.8487
NOL7	15.5422	14.7672	15.5676	14.9964	15.7551	15.5624
MICU1	15.0659	14.1488	14.7406	14.7401	14.8765	14.2682
MMTAG2	14.0837	12.7775	13.1141	13.0103	13.2708	13.1646
EML1	NA	12.2448	12.8044	12.0658	12.8636	12.4336
TBC1D10A	13.7683	13.0217	13.0176	12.8713	13.5796	13.0378
SLC27A1	NA	11.0782	12.7401	14.1456	10.6404	15.1944
GOLIM4	14.3662	13.1517	13.1466	13.2966	13.5501	13.3245
SRGAP3	15.0433	14.3609	14.7664	12.8135	14.9406	14.0706
HGS	17.827	14.9673	15.02	15.3005	14.9679	15.0309
F8A3	14.2835	13.7728	12.1549	NA	13.853	13.5021
SERPINA7	15.6288	15.532	14.8306	15.7457	16.2219	14.1782
CEBPZ	14.6337	13.3196	13.5724	13.9463	13.9312	13.7754
VPS13C	13.1992	14.9205	14.5049	15.212	14.6143	14.633
OAS3	13.0521	12.5603	12.3654	11.46	12.1953	12.9341
HSBP1	14.7813	13.7386	14.274	13.106	13.9291	14.4202
PARD3	15.0882	14.5809	12.6819	14.7699	14.7553	14.7499
PDZD11	14.1755	13.1772	13.246	NA	13.5153	10.68
SMARCD2	15.1131	13.5959	14.4886	14.5089	14.5758	14.6354
RASA1	14.6243	12.0872	12.7541	13.8462	13.1277	13.7472
WASH6P	NA	14.6758	14.356	14.3537	14.5038	15.3841
NUP188	14.8297	13.8478	14.1169	14.1193	14.1607	14.582
CDK2AP1	14.545	15.4762	15.144	15.9299	15.2272	14.9454
FHIT	11.7868	12.6416	12.5502	13.1425	12.2551	12.503
RBM26	14.455	15.5307	15.632	15.971	15.4906	15.2942
CDKN2AIPNL	14.8919	14.4865	14.2969	15.1717	13.5282	14.6307
CASKIN2	12.9162	13.5123	13.9644	13.5721	13.262	13.0703
STIM1	15.4147	14.0201	14.7604	14.0738	14.6163	14.4391
GCDH	15.9828	14.4137	14.9287	15.1848	14.9546	14.991
TMEM167A	16.4225	15.588	15.5446	15.3237	15.822	15.862
SRGAP2	15.0233	13.8634	13.7304	13.8418	13.8805	14.186
FAM210B	11.4515	11.8006	13.4151	11.8582	11.7929	12.0251
RXRB	15.6038	13.9133	13.3884	13.9306	13.716	13.8326
MRPL15	16.236	16.5375	15.4415	16.086	15.4741	16.0187
COMMD3.BMI1	NA	11.4509	11.8141	12.4586	10.8912	12.6203
CD9	18.3185	17.1233	17.304	17.2763	17.7572	17.0182
MED20	15.6678	14.2583	14.0147	14.2352	14.2209	14.4238
RNF25	NA	12.8293	14.7049	13.3811	12.9462	13.0623
MRPL4	15.3612	16.4273	15.4528	15.9633	15.6174	15.3599
PIK3C2A	16.6197	13.6544	13.8649	13.9377	13.9541	13.4114
SMIM12	15.2536	13.9447	14.0382	14.2564	14.0175	14.505
RPS15	17.8178	16.7319	16.2532	16.3837	16.7551	16.6131
TIA1	15.1443	13.4545	13.4428	13.9756	13.9756	13.3372
NAPG	16.3329	15.3036	15.6568	15.6401	15.909	15.9879
RPRD1A	14.6969	14.8479	15.9637	14.0993	15.5508	14.8271
INTS12	13.9701	13.7952	13.1265	15.2092	13.012	14.7659
BOLA1	14.7022	13.6061	13.4564	14.1843	13.1527	14.1602
CCNB1	13.8252	13.6922	14.3282	14.2284	14.3969	13.6345
RNF181	14.4773	14.826	14.4018	NA	14.1843	14.7486
NMT2	13.0929	13.4733	13.8952	13.5002	NA	13.4203
TBPL1	NA	13.1242	12.3956	12.4608	12.9106	13.1277
QRSL1	12.3646	12.2791	13.0054	12.7213	12.9292	12.3201
BAG5	14.33	13.2673	14.56	13.7579	13.9685	13.5763
CELF1	15.1049	15.0228	15.6142	15.5859	15.1673	14.8756
RNGTT	13.2413	12.7536	12.6621	12.6395	13.376	12.7022
PNN	15.9578	16.5054	15.8733	16.0849	15.6203	16.3198
TSR1	15.9545	14.4853	14.8415	14.9333	14.8971	14.9534
TIMM8B	14.6325	13.9474	14.0961	13.9136	14.6763	14.8305
SMAP1	15.7201	14.9616	14.0379	14.9683	12.0901	14.4431
SKP1	18.4911	19.446	18.4424	18.3716	18.8608	19.0729
CDKN1B	NA	12.8306	12.5006	NA	12.3592	12.907
MTOR	14.8814	13.56	13.9576	13.3671	13.8168	14.0452
NOP14	15.0944	14.2976	13.475	14.5119	13.4228	14.1763
SRSF5	15.8927	15.0398	14.7906	15.1917	15.6862	15.3724
SIRT3	NA	13.6166	13.3587	13.4605	13.2225	13.7991
KMT2B	NA	14.1855	13.6857	13.973	13.5202	13.9951
GSK3B	14.2849	14.0438	14.0832	14.8885	13.3477	13.9719
URB1	11.417	13.2528	13.6777	14.2055	13.7211	13.4322
UBA3	15.1897	14.9944	15.9357	15.7344	15.6212	15.2408
B4GAT1	14.9946	14.1888	14.1004	14.2329	14.5457	14.3776
ALKBH2	15.2757	14.369	14.7271	14.6005	14.9026	14.7862
ARID4B	NA	13.2512	13.4081	11.6042	15.0716	14.0565
ZC3H4	12.6456	13.6271	13.0472	13.147	12.9454	13.4679
CHMP4B	15.2164	18.6595	18.7611	18.7531	18.819	19.0575
ZC3HC1	15.2419	14.658	14.2399	14.5559	14.4691	14.8663
HNRNPD	18.5417	17.7257	17.1255	17.9425	17.7936	17.7319
NDUFB6	16.008	15.7748	16.8767	16.73	15.6209	16.415
IFIT1	11.9509	18.3053	10.1543	10.9704	18.6139	10.3884
RPL21	18.0488	17.4628	17.4031	17.2547	17.7804	17.701
CDC20	13.9334	14.2733	13.719	12.8698	13.987	14.3114
BAZ2A	15.3318	14.1418	14.393	14.6879	14.6973	14.6096
KRT4	14.3722	14.938	15.9055	15.1675	16.2696	15.2074
LARP7	15.2031	14.0151	14.0054	13.8884	14.3329	14.0831
GTF2E2	NA	13.5269	12.9159	14.0957	13.9489	16.4073
ROCK1	14.9891	13.6034	13.3617	13.3737	13.5366	13.687
CKB	15.2759	14.9512	14.8948	14.7949	14.8082	15.5477
ITGA2	12.6408	14.1873	13.9436	13.9184	14.4972	13.3893
ZNF618	15.9314	14.2062	14.8384	14.7657	14.729	14.6534
FGG	NA	14.1767	13.1984	13.7073	13.3987	13.4608
ITGB5	15.502	14.1873	14.6147	14.985	14.8044	14.5226
ERGIC3	15.434	14.5702	14.9565	14.7675	15.0718	15.3463
TMBIM6	13.1355	11.7958	12.628	11.7726	12.4178	12.0832
FHL2	12.9414	15.4983	15.2038	15.6062	15.3987	15.4509
SPIN1	15.4614	13.8676	13.849	13.9052	14.2198	13.7588
ADPGK	13.8303	12.6296	13.4881	13.7683	13.0572	12.2439
TARBP1	17.6738	16.5393	16.3068	17.0168	16.875	16.7915
RPS16	20.4356	19.3705	19.5473	19.7204	19.7996	19.7267
SCLY	14.9429	13.0903	13.3435	13.355	13.535	13.0862
RPS8	20.1724	19.3681	20.0623	19.6803	20.0388	19.4491
LTA4H	15.4697	17.3102	17.3713	17.1701	17.1414	17.3032
SAMD4B	14.139	15.2253	14.8347	14.741	14.692	14.7864
LBH	15.8075	14.5497	14.9017	13.894	15.0144	14.4422
PPP4C	15.6624	14.1664	14.9692	15.1466	14.934	14.9684
CLGN	15.1116	14.1263	14.0618	14.2435	14.4288	14.3212
ABLIM1	14.5697	14.8021	14.8953	15.1114	14.0258	14.8327
FAM8A1	13.953	13.9939	14.6712	14.097	14.1101	13.0413
ASCC3	13.4118	14.8812	14.2356	13.9825	14.3358	14.2116
PARS2	12.6366	13.5521	12.5963	12.2374	12.7337	13.2357
UACA	14.1608	12.8718	13.7742	NA	13.292	12.1867
VPS72	NA	14.4584	13.0366	13.6867	14.3039	14.0396
SLC44A1	14.9142	13.9967	14.9439	15.3935	14.726	14.2861
CNOT11	NA	13.4474	13.3102	13.1251	15.1006	13.4513
NACC1	14.7482	16.443	16.4728	16.3609	16.2466	16.4135
MTIF2	15.9801	14.429	14.9603	15.3048	15.1027	13.9335
GADD45GIP1	14.781	16.6964	16.5177	16.8328	16.5578	16.5792
HNRNPA2B1	23.1133	21.9097	22.1695	22.535	22.4349	22.2275
NF1	15.7783	14.0408	14.3285	14.9257	14.0896	14.7825
IMP4	14.6315	13.558	14.4168	14.3326	14.8242	14.3375
ABAT	15.2655	14.4725	13.8617	13.9277	14.2231	14.3485
PELI2	19.4311	21.5035	20.6476	19.5345	20.609	21.0498
NUBP1	15.6176	15.5724	15.157	15.0066	15.7396	15.63
FXR2	17.157	16.3634	16.9885	16.9981	16.9859	16.5399
DOCK7	14.6437	13.096	14.0291	14.2333	14.2243	14.0504
SLC1A4	15.4045	14.3321	14.6358	14.7772	14.8606	14.6398
MTO1	14.519	14.4224	13.5651	14.3625	13.9925	14.2403
FN3KRP	14.7962	12.3053	15.6567	NA	12.4648	12.6395
PDXDC1	15.6157	14.6167	14.8371	15.2368	15.2477	14.5358
ARHGAP5	14.0254	NA	14.2471	14.096	NA	12.0254
SCAPER	12.6861	13.6575	13.6873	13.478	13.5802	13.2424
MECP2	15.2153	14.3105	14.5611	14.5883	14.8358	14.8649
NDUFA13	15.759	14.9432	15.281	15.0527	15.4464	15.2881
RIOX1	14.1692	14.1121	13.3054	13.8323	13.8258	13.9307
PLCB4	12.9724	12.0961	14.2005	12.9231	13.7927	14.0495
GRAMD2B	14.7841	13.193	13.5973	13.8139	13.5914	13.6517
SNIP1	14.5262	13.9701	13.3224	12.5494	14.2015	13.1553
CYP51A1	15.5507	14.6567	15.039	14.991	15.1972	15.0256
WDR11	14.6818	16.8823	16.282	15.0946	16.2505	16.4685
RALGAPA2	13.7543	13.3647	12.5324	13.2111	12.0485	13.1253
TYMS	15.4265	14.7805	14.2842	14.2224	14.693	14.7012
EIPR1	14.0834	14.3702	14.3393	14.8588	13.8756	14.361
TJAP1	13.4314	14.7601	14.1882	14.4665	14.1472	14.6692
NEDD8	17.8928	19.4041	20.0404	19.437	19.6456	19.6297
USP10	14.7478	16.1208	16.1407	16.2287	15.8305	16.171
PPM1F	14.6471	14.0566	14.1059	14.2184	13.713	14.7313
GPKOW	16.3239	14.9368	14.8229	14.5988	14.9493	14.9904
NAT14	14.0696	15.5387	14.1477	NA	13.5358	14.0343
MT.ATP6	14.6595	13.4122	13.4673	13.5205	13.924	13.222
MSH3	16.632	13.8322	13.7349	15.0863	13.8426	13.9682
SMPD4	15.4426	13.7106	13.9842	14.1514	14.0554	13.9607
SLC25A10	16.7076	16.0295	16.3409	16.107	16.5597	16.3182
NEPRO	12.567	13.8607	13.4685	13.628	13.6572	13.2304
C11orf98	17.816	16.5967	16.9041	17.0995	16.9615	17.1042
X.1	13.8899	14.4946	13.983	14.9516	13.859	14.6051
KARS	17.2689	16.1232	16.4276	15.873	16.2973	16.5599
MRPL18	15.3742	14.7531	14.9538	14.7618	15.0277	15.3354
DYRK1A	NA	12.9956	13.888	13.1021	13.4489	13.4265
VPS52	14.8619	13.5909	14.7501	13.1533	13.7774	14.7385
ZNF148	16.2759	14.9289	15.6268	15.9871	15.508	14.8025
EPB41	16.1564	14.1697	14.1025	13.9337	14.1816	14.0691
LIMCH1	14.5751	13.0785	13.2068	13.9782	13.5413	13.4135
BAK1	16.3178	15.3828	15.5772	15.7034	15.8023	15.7416
SGPL1	14.8087	14.0001	14.1193	14.2489	14.3936	15.2613
PCF11	15.2558	14.71	14.6816	13.6272	14.8315	14.7691
CYB5R1	14.3392	13.7178	14.4625	14.1105	14.2896	13.7387
AURKA	14.6382	14.6316	14.494	14.0167	14.5138	15.0448
CREG1	15.3672	14.683	NA	14.5791	15.0429	14.5938
MAK16	NA	14.3087	14.8199	15.0918	14.6542	14.2703
RIOX2	12.9498	12.9565	12.8827	13.5522	12.4675	12.6033
CNBP	14.8555	16.0025	15.5534	15.3597	15.408	15.7953
COG6	13.9984	13.1796	13.8063	13.7241	13.8566	13.5059
AHDC1	13.1452	14.0185	14.2845	13.5535	13.2686	14.3907
ATAT1	14.9114	13.9996	14.2296	14.3133	14.2378	14.6021
CPTP	12.8881	11.8373	11.93	NA	11.9375	13.4133
KTI12	13.1272	14.519	13.7706	13.5651	13.292	13.596
PAM	NA	13.1492	10.3572	11.6464	13.2615	11.9646
DNAJC17	14.5403	13.9505	NA	14.1891	14.8699	14.816
PAK1IP1	16.2515	15.3659	16.4005	15.8322	17.0938	16.7893
ABCE1	16.0889	14.8089	14.5729	14.8765	14.7503	14.9419
ATM	12.8881	11.8718	11.9403	12.405	11.932	12.7343
RIOK2	14.3048	12.7423	12.5737	12.5396	12.5945	12.8268
TOMM5	17.6461	16.4027	16.042	17.3299	16.2824	17.0101
RBM22	15.1453	14.8301	14.8885	14.9232	14.4689	15.4896
SLC16A1	16.9933	16.1797	16.582	16.4728	16.7133	16.5266
MINPP1	14.1965	14.4712	14.6825	15.5021	14.384	14.4599
COQ9	15.2912	14.5182	14.7841	14.4768	14.8866	14.902
LXN	14.8022	13.018	13.3421	14.4859	13.7678	13.1303
CETN2	15.3629	15.421	14.9063	13.9849	14.638	15.5273
GNG5	16.4401	15.7518	15.2836	15.8836	15.8453	15.7423
TM9SF3	14.6253	14.8192	14.8586	15.2425	14.943	14.3199
ARHGEF6	13.3758	13.2144	13.429	13.9757	12.825	13.0603
RETREG2	14.082	12.7858	12.86	13.5842	13.3549	12.856
KDM2A	14.4223	12.6109	13.0956	13.5868	13.096	12.9942
ZC3H18	14.3848	13.4049	13.6435	13.8408	13.9496	13.5281
ACYP1	13.7327	14.6735	14.5346	14.4135	14.1767	14.5882
SPECC1L	13.7201	12.7421	12.8511	14.3326	12.2583	12.8419
SPOUT1	13.8022	13.1441	12.8468	13.3824	12.0138	13.3961
NCAPG	13.8536	15.3846	15.6565	15.1049	15.2028	15.5116
LAMTOR3	14.6671	13.9867	14.1622	13.6262	14.2595	14.2917
CEP131	15.2861	13.7233	13.8378	14.1568	13.8955	14.0387
PIGS	13.929	13.1989	13.5049	13.359	13.6523	13.6942
TSSC4	16.0455	15.5876	15.8275	15.6318	16.1843	15.3299
M6PR	16.6326	15.4793	15.5805	15.5888	15.683	15.7777
CTR9	14.19	14.2414	14.0938	14.6003	13.6751	14.2653
FAM91A1	13.8057	12.8686	12.3733	12.7181	12.8581	12.7303
NIPBL	14.7054	13.8783	15.3669	13.4625	14.5531	13.686
FAM83D	NA	14.613	14.8411	15.2653	14.8117	14.2566
VAV3	NA	11.2664	11.093	10.4552	10.759	11.6257
EIF2B4	16.6686	17.0363	17.8904	16.986	17.0502	16.7406
RABAC1	14.6634	15.4712	15.8107	15.6871	15.511	15.42
STRIP1	14.436	14.1621	17.0419	14.1677	14.0068	13.9146
NIFK	16.0361	14.8661	15.0236	15.1044	15.2043	15.1044
VPS45	15.2457	14.2968	14.4055	14.3759	14.4234	14.7297
RABEP2	15.4559	14.5795	14.7056	14.68	14.8003	14.9835
RAB11FIP1	14.7585	13.9815	NA	13.8877	14.2459	NA
DNASE2	17.212	16.8366	16.4999	16.6948	16.8753	16.9802
ABHD12	15.5695	14.9619	15.5454	15.0731	15.4875	15.4711
H3F3B	18.7221	18.6124	16.76	18.9696	18.2497	18.3052
RAB29	NA	12.1068	12.3352	NA	12.4575	11.981
TMX3	15.3741	14.5353	14.6827	14.8083	15.0037	14.9178
TTC3	15.1651	14.0166	14.2903	14.7192	14.8773	14.3609
PRRC2C	15.5983	18.7678	17.6701	17.9669	18.335	18.4595
PDK3	14.8459	15.5382	14.8141	15.3994	14.9737	15.0817
ORC3	12.6043	12.6223	12.6549	13.4775	12.4362	12.3897
MRPS30	15.0003	13.7652	14.2574	14.4939	14.3574	14.3394
CHD3	15.8473	15.3228	15.3488	15.5287	12.7033	15.4132
TEX2	12.3857	11.2858	11.8898	12.2252	12.1701	11.6081
XIAP	14.0509	13.4283	13.7603	14.137	13.8428	13.1199
ACBD7	13.515	14.5736	14.4381	16.0425	14.1284	15.342
NFIB	14.3137	14.8818	14.8632	14.8004	14.9665	14.3397
COX17	NA	16.05	16.3742	16.3784	16.3981	15.9725
TIMM50	17.5551	16.9127	17.4128	17.7193	17.4478	16.8736
LPIN3	15.4233	15.573	14.7735	14.9861	15.7448	15.8549
TIMMDC1	14.1786	14.9321	14.1145	14.1159	14.3041	14.6041
MTPN	18.2972	18.0555	17.6073	17.2308	17.9339	18.021
TBK1	14.496	14.6613	14.4149	14.2952	14.069	14.9555
MROH1	12.2364	13.8195	12.8356	11.8787	10.732	12.7616
[truncated: 3,858 more rows]

## Sheet: significantly changed proteins
Gene	PARP1_1	PARP1_2	PARP1_3	DMSO1.1	DMSO1.2	DMSO1.3	log2ratio	p-value	FDR_BH	GO term molecular function	UniProt description	proliferative (anti-apoptotic)	anti-proliferative (pro-apoptotic)	unclear
AGPAT3	19.542	18.4883	19.195	17.335	17.5338	17.9386	1.47263	0.0033066	0.162153	transferase activity, protein binding	Converts 1-acyl-sn-glycerol-3-phosphate (lysophosphatidic acid or LPA) into 1,2-diacyl-sn-glycerol-3-phosphate (phosphatidic acid or PA) by incorporating an acyl moiety at the sn-2 position of the glycerol backbone (PubMed:21173190). Acts on LPA containing saturated or unsaturated fatty acids C16:0-C20:4 at the sn-1 position using C18:1, C20:4 or C18:2-CoA as the acyl donor (PubMed:21173190). Als…	0	0	1
AKAP12	13.7277	13.3826	13.5278	12.969	12.956	12.9773	0.5786	0.00921076	0.196115	protein kinase A binding	A-kinase anchor protein 12; Anchoring protein that mediates the subcellular compartmentation of protein kinase A (PKA) and protein kinase C (PKC); A-kinase anchoring proteins	0	0	1
AMY1C.AMY2A.AMY2B	13.1326	13.4755	13.5713	12.4135	12.1813	11.6407	1.31463	0.00180795	0.145551	hydrolase activity, metal ion binding, cation binding	Fibromodulin; Affects the rate of fibrils formation. May have a primary role in collagen fibrillogenesis (By similarity); Belongs to the small leucine-rich proteoglycan (SLRP) family. SLRP class II subfamily	0	0	1
ANO10	17.693	16.7165	15.946	14.416	14.7547	14.0845	2.36677	0.00189328	0.145551	intracellular calcium activated chloride channel activity	Anoctamin-10; Does not exhibit calcium-activated chloride channel (CaCC) activity. Can inhibit the activity of ANO1; Belongs to the anoctamin family	0	0	1
APIP	15.6545	15.9802	16.1177	15.4007	15.0646	15.2534	0.6779	0.0111619	0.198047	lyase activity, metal ion binding, zinc ion binding	Methylthioribulose-1-phosphate dehydratase; Catalyzes the dehydration of methylthioribulose-1- phosphate (MTRu-1-P) into 2,3-diketo-5-methylthiopentyl-1- phosphate (DK-MTP-1-P). Functions in the methionine salvage pathway, which plays a key role in cancer, apoptosis, microbial proliferation and inflammation. May inhibit the CASP1-related inflammatory response (pyroptosis), the CASP9-dependent apo…	0	1	0
APOA1	17.0388	16.8312	16.2961	15.627	16.1968	15.9082	0.811367	0.0194903	0.198047	lipid binding	Apolipoprotein A-I; Participates in the reverse transport of cholesterol from tissues to the liver for excretion by promoting cholesterol efflux from tissues and by acting as a cofactor for the lecithin cholesterol acyltransferase (LCAT). As part of the SPAP complex, activates spermatozoa motility; Apolipoproteins	0	0	1
APP	15.732	15.7591	15.9887	16.546	16.4286	16.468	-0.654267	0.0044936	0.169446	serine-type endopeptidase inhibitor activity	Functions as a cell surface receptor and performs physiological functions on the surface of neurons relevant to neurite growth, neuronal adhesion and axonogenesis. Interaction between APP molecules on neighboring cells promotes synaptogenesis (PubMed:25122912). Involved in cell mobility and transcription regulation through protein-protein interactions. Can promote transcription activation through…	0	1	0
ARFGAP3	14.0761	14.0191	14.1571	14.7106	14.5952	14.6518	-0.568433	0.00599726	0.177514	GTPase activator activity	GTPase-activating protein (GAP) for ADP ribosylation factor 1 (ARF1). Hydrolysis of ARF1-bound GTP may lead to dissociation of coatomer from Golgi-derived membranes to allow fusion with target membranes.	0	0	1
ARL8B	15.2721	15.5012	16.1608	16.3178	16.4965	16.5965	-0.825567	0.0187451	0.198047	GTPase activity	Plays a role in lysosome motility (PubMed:16537643, PubMed:25898167). In neurons, mediates the anterograde axonal long-range transport of presynaptic lysosome-related vesicles required for presynaptic biogenesis and synaptic function (By similarity). May play a role in chromosome segregation (PubMed:15331635).	0	0	1
ASF1B	16.3804	17.5818	16.9216	14.8152	16.2429	14.5222	1.76783	0.0150189	0.198047	histone binding	Histone chaperone ASF1B; Histone chaperone that facilitates histone deposition and histone exchange and removal during nucleosome assembly and disassembly. Cooperates with chromatin assembly factor 1 (CAF-1) to promote replication-dependent chromatin assembly. Does not participate in replication-independent nucleosome deposition which is mediated by ASF1A and HIRA. Required for spermatogenesis; B…	0	0	1
ATXN2	13.7129	14.2799	13.9231	14.5302	14.982	14.8651	-0.820433	0.00879868	0.196115	epidermal growth factor receptor binding	Involved in EGFR trafficking, acting as negative regulator of endocytic EGFR internalization at the plasma membrane.	0	0	1
BCL10	NA	13.4184	13.3421	13.9526	14.2768	14.2031	-0.763917	0.0093756	0.196115	transcription factor binding, transcrption coactivator activity	Involved in adaptive immune response (PubMed:25365219). Promotes apoptosis, pro-caspase-9 maturation and activation of NF-kappa-B via NIK and IKK. May be an adapter protein between upstream TNFR1-TRADD-RIP complex and the downstream NIK-IKK-IKAP complex. Is a substrate for MALT1 (PubMed:18264101).	0	1	0
BCLAF1	16.2022	16.3989	16.4571	16.9092	16.9071	16.8821	-0.546733	0.00915856	0.196115	transcription coregulator activity	Death-promoting transcriptional repressor. May be involved in cyclin-D1/CCND1 mRNA stability through the SNARP complex which associates with both the 3'end of the CCND1 gene and its mRNA	0	1	0
BRD9	14.3961	14.2948	14.1878	13.4638	13.3835	13.1861	0.948433	0.000808794	0.145551	histone binding	romodomain-containing protein 9; Plays a role in chromatin remodeling and regulation of transcription. Acts as a chromatin reader that recognizes and binds acylated histones: binds histones that are acetylated and/or butyrylated; BAF complex	0	0	1
C9	15.4042	14.8959	14.7818	14.468	14.1646	14.0677	0.793867	0.0119378	0.198047	protein binding	Complement component C9; Constituent of the membrane attack complex (MAC) that plays a key role in the innate and adaptive immune response by forming pores in the plasma membrane of target cells. C9 is the pore- forming subunit of the MAC; Belongs to the complement C6/C7/C8/C9 family	0	0	1
CDC27	14.2918	13.0854	14.5687	13.0072	11.6315	11.3244	1.99427	0.0124905	0.198047	protein phosphatase binding	Cell division cycle protein 27 homolog; Component of the anaphase promoting complex/cyclosome (APC/C), a cell cycle-regulated E3 ubiquitin ligase that controls progression through mitosis and the G1 phase of the cell cycle. The APC/C complex acts by mediating ubiquitination and subsequent degradation of target proteins: it mainly mediates the formation of 'Lys-11'-linked polyubiquitin chains and,…	1	0	0
CEBPB	15.2565	14.6328	14.8284	15.5964	15.5295	15.5436	-0.6506	0.0165916	0.198047	DNA-binding transcription factor activity	Important transcription factor regulating the expression of genes involved in immune and inflammatory responses (PubMed:1741402, PubMed:9374525, PubMed:12048245, PubMed:18647749). Plays also a significant role in adipogenesis, as well as in the gluconeogenic pathway, liver regeneration, and hematopoiesis. The consensus recognition site is 5'-T[TG]NNGNAA[TG]-3'. Its functional capacity is governed…	1	0	0
CGN	14.0554	15.8819	16.281	12.381	12.6443	12.5838	2.8697	0.00224576	0.156339	actin binding	Cingulin; Probably plays a role in the formation and regulation of the tight junction (TJ) paracellular permeability barrier; Belongs to the cingulin family	0	0	1
CHML	NA	13.4369	13.3927	NA	12.2307	12.6705	0.9642	0.016896	0.198047	GTPase activator activity	Rab proteins geranylgeranyltransferase component A 2; Substrate-binding subunit (component A) of the Rab geranylgeranyltransferase (GGTase) complex. Binds unprenylated Rab proteins and presents the substrate peptide to the catalytic component B. The component A is thought to be regenerated by transferring its prenylated Rab back to the donor membrane. Less effective than CHM in supporting prenyla…	0	0	1
CKS1B	16.0218	15.911	15.5044	14.656	14.9521	15.2831	0.848667	0.0105972	0.198047	cyclin-dependent protein serine/threonine kinase regulator activity	Cyclin-dependent kinases regulatory subunit 1; Binds to the catalytic subunit of the cyclin dependent kinases and is essential for their biological function	0	0	1
CLEC16A	16.8761	16.7399	16.5354	15.5538	15.6847	16.06	0.950967	0.00272272	0.162153	intracellular calcium activated chloride channel activity	Protein CLEC16A; Regulator of mitophagy through the upstream regulation of the RNF41/NRDP1-PRKN pathway. Mitophagy is a selective form of autophagy necessary for mitochondrial quality control. The RNF41/NRDP1-PRKN pathway regulates autophagosome-lysosome fusion during late mitophagy. May protect RNF41/NRDP1 from proteosomal degradation, RNF41/NRDP1 which regulates proteosomal degradation of PRKN.…	0	0	1
CP	14.0829	12.8752	12.901	11.2967	11.6927	11.7472	1.7075	0.00322802	0.162153	chaperone binding	Ceruloplasmin; Ceruloplasmin is a blue, copper-binding (6-7 atoms per molecule) glycoprotein. It has ferroxidase activity oxidizing Fe(2+) to Fe(3+) without releasing radical oxygen species. It is involved in iron transport across the cell membrane. Provides Cu(2+) ions for the ascorbate-mediated deaminase degradation of the heparan sulfate chains of GPC1. May also play a role in fetal lung devel…	0	0	1
CPEB4	13.2027	12.4192	12.7553	13.3946	13.5558	13.7203	-0.764533	0.0177285	0.198047	translation regulator activity	Sequence-specific RNA-binding protein that binds to the cytoplasmic polyadenylation element (CPE), an uridine-rich sequence element (consensus sequence 5'-UUUUUAU-3') within the mRNA 3'-UTR (PubMed:24990967). RNA binding results in a clear conformational change analogous to the Venus fly trap mechanism (PubMed:24990967). Regulates activation of unfolded protein response (UPR) in the process of ad…	1	0	0
CTNNB1	15.8638	16.1599	16.2881	16.497	16.7602	16.7352	-0.5602	0.019959	0.198047	transcription factor binding	Key downstream component of the canonical Wnt signaling pathway (PubMed:17524503, PubMed:18077326, PubMed:18086858, PubMed:18957423, PubMed:21262353, PubMed:22155184, PubMed:22647378, PubMed:22699938). In the absence of Wnt, forms a complex with AXIN1, AXIN2, APC, CSNK1A1 and GSK3B that promotes phosphorylation on N-terminal Ser and Thr residues and ubiquitination of CTNNB1 via BTRC and its subse…	1	0	0
CTPS2	15.382	15.1222	15.0224	14.6507	14.3399	14.3545	0.727167	0.00608057	0.177514	ligase activity	CTP synthase 2; Catalyzes the ATP-dependent amination of UTP to CTP with either L-glutamine or ammonia as the source of nitrogen. Constitutes the rate-limiting enzyme in the synthesis of cytosine nucleotides	0	0	1
CTSB	19.805	20.0017	19.9276	20.4527	20.2822	20.5389	-0.513167	0.0145742	0.198047	extracellular matrix structural constituent	Thiol protease which is believed to participate in intracellular degradation and turnover of proteins (PubMed:12220505). Cleaves matrix extracellular phosphoglycoprotein MEPE (PubMed:12220505). Involved in the solubilization of cross-linked TG/thyroglobulin in the thyroid follicle lumen (By similarity). Has also been implicated in tumor invasion and metastasis (PubMed:3972105)	1	0	0
DNAH8	20.6577	20.4693	20.0547	19.6072	19.7777	19.8689	0.642633	0.0194219	0.198047	microtubule motor activity	Dynein heavy chain 8, axonemal; Force generating protein of respiratory cilia. Produces force towards the minus ends of microtubules. Dynein has ATPase activity; the force-producing power stroke is thought to occur on release of ADP. Involved in sperm motility; implicated in sperm flagellar assembly (By similarity); Dyneins, axonemal	0	0	1
DUSP16	15.622	16.1556	15.6675	14.4737	15.0548	15.2252	0.897133	0.0141538	0.198047	MAP kinase tyrosine/serine/threonine phosphatase activity	Dual specificity protein phosphatase 16; Dual specificity protein phosphatase involved in the inactivation of MAP kinases. Dephosphorylates MAPK10 bound to ARRB2; Belongs to the protein-tyrosine phosphatase family. Non-receptor class dual specificity subfamily	0	0	1
EIF2D	13.5671	14.1645	14.1702	14.742	14.8102	15.056	-0.902133	0.00632267	0.178813	translation initiation factor activity	Translation initiation factor that is able to deliver tRNA to the P-site of the eukaryotic ribosome in a GTP-independent manner. The binding of Met-tRNA(I) occurs after the AUG codon finds its position in the P-site of 40S ribosomes, the situation that takes place during initiation complex formation on some specific RNAs. Its activity in tRNA binding with 40S subunits does not require the presenc…	0	0	1
EIF5A2	NA	15.6717	15.264	14.2564	14.0923	13.8211	1.41125	0.00165371	0.145551	translation elongation factor activity	mRNA-binding protein involved in translation elongation. Has an important function at the level of mRNA turnover, probably acting downstream of decapping. Involved in actin dynamics and cell cycle progression, mRNA decay and probably in a pathway involved in stress response and maintenance of cell wall integrity. Functions as a regulator of apoptosis. Mediates effects of polyamines on neuronal pr…	1	0	0
ENDOD1	16.255	15.6229	15.8701	14.9952	15.0361	15.059	0.885867	0.0040842	0.162153	hydrolase activity	Endonuclease domain-containing 1 protein; May act as a DNase and a RNase	0	0	1
FAH	16.066	16.1337	15.9754	16.3528	16.834	16.8159	-0.6092	0.0166503	0.198047	fumarylacetoacetase activity
FAM45A	15.3378	14.7392	13.5269	12.0366	12.9325	13.4414	1.73113	0.0204601	0.199101		Protein FAM45A; Family with sequence similarity 45 member A	0	0	1
FBN2	14.7625	15.8129	16.1094	17.2619	17.1069	17.1411	-1.60837	0.00384913	0.162153	extracellular matrix structural constituent	ibrillins are structural components of 10-12 nm extracellular calcium-binding microfibrils, which occur either in association with elastin or in elastin-free bundles. Fibrillin-2-containing microfibrils regulate the early process of elastic fiber assembly. Regulates osteoblast maturation by controlling TGF-beta bioavailability and calibrating TGF-beta and BMP levels, respectively.	0	0	1
FBXO7	13.7253	12.4736	13.4738	14.938	14.6792	14.4657	-1.47007	0.0056146	0.175411	protein kinase binding	Substrate recognition component of a SCF (SKP1-CUL1-F-box protein) E3 ubiquitin-protein ligase complex which mediates the ubiquitination and subsequent proteasomal degradation of target proteins. Recognizes BIRC2 and DLGAP5. Plays a role downstream of PINK1 in the clearance of damaged mitochondria via selective autophagy (mitophagy) by targeting PRKN to dysfunctional depolarized mitochondria. Pro…	0	0	1
FECH	15.0909	14.1257	13.9576	13.3868	13.4503	13.3711	0.988667	0.0193497	0.198047	ferrochelatase activity	Ferrochelatase, mitochondrial; Catalyzes the ferrous insertion into protoporphyrin IX; Belongs to the ferrochelatase family	0	0	1
FILIP1	16.5853	16.3353	NA	15.3314	15.2509	15.129	1.22323	0.00107709	0.145551		Filamin-A-interacting protein 1; By acting through a filamin-A/F-actin axis, it controls the start of neocortical cell migration from the ventricular zone. May be able to induce the degradation of filamin-A	0	0	1
FLAD1	15.6681	15.1102	15.5775	15.0718	13.8178	13.9159	1.18343	0.0195212	0.198047	FMN adenylyltransferase activity	FAD synthase; Catalyzes the adenylation of flavin mononucleotide (FMN) to form flavin adenine dinucleotide (FAD) coenzyme; In the C-terminal section; belongs to the PAPS reductase family. FAD1 subfamily	0	0	1
FMOD	12.8004	13.1626	12.9563	11.7809	11.1078	12.3545	1.22537	0.00953485	0.196115	extracellular matrix structural constituent conferring compression resistance
GOLGA4	12.8966	13.2268	13.1624	13.6805	13.6158	13.8323	-0.614267	0.00901693	0.196115	GTPase binding	Involved in vesicular trafficking at the Golgi apparatus level. May play a role in delivery of transport vesicles containing GPI-linked proteins from the trans-Golgi network through its interaction with MACF1. Involved in endosome-to-Golgi trafficking (PubMed:29084197).	0	0	1
HEXIM1	14.2903	14.7361	13.896	15.1068	15.1718	15.1726	-0.842933	0.011441	0.198047	transcription coactivator activity	Transcriptional regulator which functions as a general RNA polymerase II transcription inhibitor (PubMed:14580347, PubMed:15713661, PubMed:15201869). Core component of the 7SK RNP complex: in cooperation with 7SK snRNA sequesters P-TEFb in a large inactive 7SK snRNP complex preventing RNA polymerase II phosphorylation and subsequent transcriptional elongation (PubMed:12832472, PubMed:14580347, Pu…	0	0	1
HSPA5	21.4978	21.411	21.4053	22.1908	22.0484	21.9226	-0.6159	0.00562092	0.175411	heat shock protein binding	Endoplasmic reticulum chaperone that plays a key role in protein folding and quality control in the endoplasmic reticulum lumen (PubMed:2294010, PubMed:23769672, PubMed:23990668, PubMed:28332555). Involved in the correct folding of proteins and degradation of misfolded proteins via its interaction with DNAJC10/ERdj5, probably to facilitate the release of DNAJC10/ERdj5 from its substrate (By simil…	0	0	1
HSPB11	15.779	15.6371	15.4604	15.0317	15.2698	15.0359	0.513033	0.0198185	0.198047	protein binding	Component of the IFT complex B required for sonic hedgehog/SHH signaling. May mediate transport of SHH components: required for the export of SMO and PTCH1 receptors out of the cilium and the accumulation of GLI2 at the ciliary tip in response to activation of the SHH pathway, suggesting it is involved in the dynamic transport of SHH signaling molecules within the cilium. Not required for ciliary…	0	0	1
IGLL5	16.4951	16.111	NA	15.3377	15.6745	15.6259	0.757017	0.0177646	0.198047	antigen binding	Immunoglobulin lambda like polypeptide 5; C1-set domain containing	0	0	1
IGSF8	14.4244	13.8833	13.8	14.9247	14.7529	15.0059	-0.858633	0.00673384	0.18467	protein binding	May play a key role in diverse functions ascribed to CD81 and CD9 such as oocytes fertilization or hepatitis C virus function. May regulate proliferation and differentiation of keratinocytes. May be a negative regulator of cell motility: suppresses T-cell mobility coordinately with CD81, associates with CD82 to suppress prostate cancer cell migration, regulates epidermoid cell reaggregation and m…	1	0	0
ITIH1	15.8038	15.5665	15.8996	15.3284	14.9551	15.1946	0.597267	0.0146269	0.198047	serine-type endopeptidase inhibitor activity	Inter-alpha-trypsin inhibitor heavy chain H1; May act as a carrier of hyaluronan in serum or as a binding protein between hyaluronan and other matrix protein, including those on cell surfaces in tissues to regulate the localization, synthesis and degradation of hyaluronan which are essential to cells undergoing biological processes	0	0	1
ITIH3	16.5719	16.5453	16.3543	15.9988	15.9534	15.7958	0.5745	0.00862329	0.196115	serine-type endopeptidase inhibitor activity	May act as a carrier of hyaluronan in serum or as a binding protein between hyaluronan and other matrix protein, including those on cell surfaces in tissues to regulate the localization, synthesis and degradation of hyaluronan which are essential to cells undergoing biological processes.	0	0	1
LAMB1	14.6947	15.6057	14.387	16.0038	15.9093	16.1453	-1.12367	0.0135251	0.198047	extracellular matrix structural constituent	Binding to cells via a high affinity receptor, laminin is thought to mediate the attachment, migration and organization of cells into tissues during embryonic development by interacting with other extracellular matrix components. Involved in the organization of the laminar architecture of cerebral cortex. It is probably required for the integrity of the basement membrane/glia limitans that serves…	0	0	1
MCFD2	16.5562	16.5968	16.5221	17.278	16.9643	17.9367	-0.834633	0.0197043	0.198047	calcium ion binding	The MCFD2-LMAN1 complex forms a specific cargo receptor for the ER-to-Golgi transport of selected proteins. Plays a role in the secretion of coagulation factors.	0	0	1
MEAK7	NA	13.4542	13.76	12.1803	NA	12.6295	1.2022	0.0106962	0.198047	protein binding	Activates an alternative mTOR signaling through RPS6KB2 activation and EIF4EBP1 repression to regulate cell proliferation and migration (PubMed:29750193). Recruits MTOR at the lysosome, essential for MTOR signaling at the lysosome (PubMed:29750193).	1	0	0
MED11	12.7817	NA	12.4643	12.0584	11.3185	11.7024	0.9299	0.020133	0.198047	transcription coregulator activity	Component of the Mediator complex, a coactivator involved in the regulated transcription of nearly all RNA polymerase II-dependent genes. Mediator functions as a bridge to convey information from gene-specific regulatory proteins to the basal RNA polymerase II transcription machinery. Mediator is recruited to promoters by direct interactions with regulatory proteins and serves as a scaffold for t…	0	0	1
MKRN2	13.9457	16.7058	18.4055	13.2989	12.3158	13.0085	3.47793	0.0176972	0.198047	transferase activity, protein binding	Probable E3 ubiquitin-protein ligase makorin-2; E3 ubiquitin ligase catalyzing the covalent attachment of ubiquitin moieties onto substrate proteins; Ring finger proteins	0	0	1
MOB2	15.1214	14.6016	14.8581	14.0755	14.3608	14.2449	0.6333	0.0155663	0.198047	protein binding	MOB kinase activator 2; Stimulates the autophosphorylation and kinase activity of STK38 and STK38L; Belongs to the MOB1/phocein family	0	0	1
MTM1	NA	13.6962	12.4878	10.4708	NA	11.2952	2.20905	0.0143367	0.198047	protein tyrosine phosphatase activity	Lipid phosphatase which dephosphorylates phosphatidylinositol 3-monophosphate (PI3P) and phosphatidylinositol 3,5-bisphosphate (PI(3,5)P2) (PubMed:11001925, PubMed:10900271, PubMed:12646134, PubMed:14722070). Has also been shown to dephosphorylate phosphotyrosine- and phosphoserine-containing peptides (PubMed:9537414). Negatively regulates EGFR degradation through regulation of EGFR trafficking f…	0	0	1
MYH14	15.0217	14.5654	14.8236	16.6017	16.9053	16.6436	-1.9133	4.24e-05	0.0383369	actin binding	Cellular myosin that appears to play a role in cytokinesis, cell shape, and specialized functions such as secretion and capping.	0	0	1
NELFCD	14.4785	14.4143	14.5572	13.0939	13.8922	13.354	1.03663	0.00412102	0.162153	RNA binding	Negative elongation factor C/D; Essential component of the NELF complex, a complex that negatively regulates the elongation of transcription by RNA polymerase II. The NELF complex, which acts via an association with the DSIF complex and causes transcriptional pausing, is counteracted by the P-TEFb kinase complex. The NELF complex is involved in HIV-1 latency possibly involving recruitment of PCF1…	0	0	1
NIP7	14.1575	13.9745	14.1066	13.3228	13.4955	13.6928	0.575833	0.0120411	0.198047	RNA binding	60S ribosome subunit biogenesis protein NIP7 homolog; Required for proper 34S pre-rRNA processing and 60S ribosome subunit assembly; Belongs to the NIP7 family	0	0	1
NUCB1	16.2783	15.9082	15.692	15.0484	15.3624	15.1714	0.765433	0.00921526	0.196115	DNA binding	Nucleobindin-1; Major calcium-binding protein of the Golgi. May have a role in calcium homeostasis (By similarity); Belongs to the nucleobindin family	0	0	1
PCDH7	14.0726	14.4723	14.5263	14.8397	14.961	14.9428	-0.557433	0.0196048	0.198047	calcium ion binding
PLS1	16.1139	15.1957	15.2809	13.521	13.9976	14.0902	1.66057	0.00149442	0.145551	actin binding	Plastin-1; Actin-bundling protein in the absence of calcium; EF-hand domain containing	0	0	1
PPIL2	13.0641	12.841	12.4472	11.609	11.1219	NA	1.41865	0.00341438	0.162153	peptidyl-prolyl cis-trans isomerase activity	Has a ubiquitin-protein ligase activity acting as an E3 ubiquitin protein ligase or as an ubiquitin-ubiquitin ligase promoting elongation of ubiquitin chains on substrates. By mediating 'Lys-48'-linked polyubiquitination of proteins could target them for proteasomal degradation (PubMed:11435423). May also function as a chaperone, playing a role in transport to the cell membrane of BSG/Basigin for…	0	0	1
PROSER2	13.0039	12.2737	12.9003	13.396	13.4423	13.5373	-0.732567	0.0179776	0.198047	protein binding
PTBP2	12.0147	NA	13.081	16.8156	16.6971	16.2989	-4.05592	0.000100406	0.0449012	RNA binding	RNA-binding protein which binds to intronic polypyrimidine tracts and mediates negative regulation of exons splicing. May antagonize in a tissue-specific manner the ability of NOVA1 to activate exon selection. In addition to its function in pre-mRNA splicing, plays also a role in the regulation of translation. Isoform 5 has a reduced affinity for RNA	0	0	1
RAB27A	13.8841	14.2991	14.5854	13.2249	13.1447	13.1001	1.09963	0.00192996	0.145551	GTPase binding	Ras-related protein Rab-27A; Plays a role in cytotoxic granule exocytosis in lymphocytes. Required for both granule maturation and granule docking and priming at the immunologic synapse; RAB, member RAS oncogene GTPases	0	0	1
RAI1	NA	12.7553	12.7741	14.503	14.4566	15.2119	-1.95917	0.000961376	0.145551	DNA-binding transcription factor activity	Transcriptional regulator of the circadian clock components: CLOCK, ARNTL/BMAL1, ARNTL2/BMAL2, PER1/3, CRY1/2, NR1D1/2 and RORA/C. Positively regulates the transcriptional activity of CLOCK a core component of the circadian clock. Regulates transcription through chromatin remodeling by interacting with other proteins in chromatin as well as proteins in the basic transcriptional machinery. May be …	1	0	1
RB1	12.7907	12.9926	13.3417	14.1898	13.4725	14.099	-0.8787	0.014218	0.198047	transcription factor binding	Key regulator of entry into cell division that acts as a tumor suppressor. Promotes G0-G1 transition when phosphorylated by CDK3/cyclin-C. Acts as a transcription repressor of E2F1 target genes. The underphosphorylated, active form of RB1 interacts with E2F1 and represses its transcription activity, leading to cell cycle arrest. Directly involved in heterochromatin formation by maintaining overal…	0	1	0
RBBP9	15.1318	15.3568	15.5407	15.8016	16.006	16.0369	-0.605067	0.012475	0.198047	hydrolase activity	Serine hydrolase whose substrates have not been identified yet (PubMed:19329999, PubMed:20080647). May negatively regulate basal or autocrine TGF-beta signaling by suppressing SMAD2-SMAD3 phosphorylation (PubMed:20080647). May play a role in the transformation process due to its capacity to confer resistance to the growth-inhibitory effects of TGF-beta through interaction with RB1 and the subsequ…	0	0	1
RBMX	18.3101	18.79	18.8351	19.2837	19.3326	19.199	-0.6267	0.016479	0.198047	egulation of pre- and post-transcriptional processes	RNA-binding protein that plays several role in the regulation of pre- and post-transcriptional processes. Implicated in tissue-specific regulation of gene transcription and alternative splicing of several pre-mRNAs. Binds to and stimulates transcription from the tumor suppressor TXNIP gene promoter; may thus be involved in tumor suppression. When associated with SAFB, binds to and stimulates tran…	0	0	1
RBP4	15.665	15.9644	15.4825	14.6234	15.047	15.2556	0.728633	0.0186409	0.198047	reinol binding	Retinol-binding protein 4; Retinol-binding protein that mediates retinol transport in blood plasma. Delivers retinol from the liver stores to the peripheral tissues (Probable). Transfers the bound all-trans retinol to STRA6, that then facilitates retinol transport across the cell membrane; Belongs to the calycin superfamily. Lipocalin family	0	0	1
RICTOR	11.9414	11.7148	11.5321	12.843	15.3869	13.1989	-2.08017	0.0193692	0.198047	protein kinase binding	Subunit of mTORC2, which regulates cell growth and survival in response to hormonal signals. mTORC2 is activated by growth factors, but, in contrast to mTORC1, seems to be nutrient-insensitive. mTORC2 seems to function upstream of Rho GTPases to regulate the actin cytoskeleton, probably by activating one or more Rho-type guanine nucleotide exchange factors. mTORC2 promotes the serum-induced forma…	1	0	0
RING1	15.1699	14.6391	14.8663	15.7226	15.6704	15.7147	-0.8108	0.00401179	0.162153	chromatin binding	Constitutes one of the E3 ubiquitin-protein ligases that mediate monoubiquitination of 'Lys-119' of histone H2A, thereby playing a central role in histone code and gene regulation. H2A 'Lys-119' ubiquitination gives a specific tag for epigenetic transcriptional repression and participates in X chromosome inactivation of female mammals. Essential component of a Polycomb group (PcG) multiprotein PR…	0	0	1
SARM1	12.1483	11.8879	12.3676	12.8656	13.0897	12.5948	-0.715433	0.0132726	0.198047	signaling adaptor activity	NAD+ hydrolase, which plays a key role in axonal degeneration following injury by regulating NAD+ metabolism (PubMed:25908823, PubMed:27671644, PubMed:28334607). Acts as a negative regulator of MYD88- and TRIF-dependent toll-like receptor signaling pathway by promoting Wallerian degeneration, an injury-induced form of programmed subcellular death which involves degeneration of an axon distal to t…	0	1	1
SASH1	NA	15.1602	15.1505	14.0072	14.1099	NA	1.0968	0.00484154	0.174552	protein kinase binding	Is a positive regulator of NF-kappa-B signaling downstream of TLR4 activation. It acts as a scaffold molecule to assemble a molecular complex that includes TRAF6, MAP3K7, CHUK and IKBKB, thereby facilitating NF-kappa-B signaling activation (PubMed:23776175). Regulates TRAF6 and MAP3K7 ubiquitination (PubMed:23776175). Involved in the regulation of cell mobility (PubMed:23333244, PubMed:23776175, …	0	0	1
SCFD2	12.2577	11.8635	12.2584	12.7381	12.5791	12.9603	-0.6326	0.0157204	0.198047	syntaxin binding
SDF2	13.7909	14.1037	13.6495	NA	13.0274	12.6175	1.02558	0.00727962	0.193766	dolichyl-phosphate-mannose-protein mannosyltransferase activity	Stromal cell derived factor 2	0	0	1
SH3KBP1	14.5709	13.9968	14.1629	15.2021	15.2897	15.2676	-1.0096	0.00175781	0.145551	kinase activity	Adapter protein involved in regulating diverse signal transduction pathways. Involved in the regulation of endocytosis and lysosomal degradation of ligand-induced receptor tyrosine kinases, including EGFR and MET/hepatocyte growth factor receptor, through an association with CBL and endophilins. The association with CBL, and thus the receptor internalization, may be inhibited by an interaction wi…	0	0	1
SIAE	14.1451	13.9913	13.8585	13.0297	13.156	13.4023	0.802367	0.00325825	0.162153	sialate O-acetylesterase activity	Sialate O-acetylesterase; Catalyzes the removal of O-acetyl ester groups from position 9 of the parent sialic acid, N-acetylneuraminic acid	0	0	1
SNRNP27	13.4134	13.2324	13.0329	12.5744	12.7179	12.7861	0.533467	0.017993	0.198047	protein binding	U4/U6.U5 small nuclear ribonucleoprotein 27 kDa protein; May play a role in mRNA splicing	0	0	1
SP1	NA	13.7832	14.3243	15.0279	14.785	14.9987	-0.88345	0.0125538	0.198047	DNA-binding transcription factor activity	Transcription factor that can activate or repress transcription in response to physiological and pathological stimuli. Binds with high affinity to GC-rich motifs and regulates the expression of a large number of genes involved in a variety of processes such as cell growth, apoptosis, differentiation and immune responses. Highly regulated by post-translational modifications (phosphorylations, sumo…	1	0	0
STK10	13.9878	NA	13.7328	15.5858	15.6542	15.6684	-1.77585	0.000148844	0.0449012	protein serine/threonine kinase activity	Serine/threonine-protein kinase involved in regulation of lymphocyte migration. Phosphorylates MSN, and possibly PLK1. Involved in regulation of lymphocyte migration by mediating phosphorylation of ERM proteins such as MSN. Acts as a negative regulator of MAP3K1/MEKK1. May also act as a cell cycle regulator by acting as a polo kinase kinase: mediates phosphorylation of PLK1 in vitro; however such…	0	0	1
STK39	21.3695	19.2933	21.118	18.7211	18.8022	19.0701	1.72913	0.0194235	0.198047	protein serine/threonine kinase activity	STE20/SPS1-related proline-alanine-rich protein kinase; May act as a mediator of stress-activated signals. Mediates the inhibiton of SLC4A4, SLC26A6 as well as CFTR activities by the WNK scaffolds, probably through phosphorylation	0	0	1
STON2	12.5661	13.5643	12.6479	11.5488	11.5936	11.5427	1.3644	0.00311612	0.162153	protein binding	Stonin-2; Adapter protein involved in endocytic machinery. Involved in the synaptic vesicle recycling. May facilitate clathrin-coated vesicle uncoating; Belongs to the Stoned B family	0	0	1
TADA3	15.5132	15.1033	15.1837	12.0219	12.9217	14.5919	2.08823	0.0155226	0.198047	transcription coactivator activity	Functions as a component of the PCAF complex. The PCAF complex is capable of efficiently acetylating histones in a nucleosomal context. The PCAF complex could be considered as the human version of the yeast SAGA complex. Also known as a coactivator for p53/TP53-dependent transcriptional activation. Component of the ATAC complex, a complex with histone acetyltransferase activity on histones H3 and…	0	0	1
TNC	15.4727	15.4053	15.6667	16.5074	16.0815	16.2281	-0.757433	0.00501476	0.174552	extracellular matrix structural constituent	Extracellular matrix protein implicated in guidance of migrating neurons as well as axons during development, synaptic plasticity as well as neuronal regeneration. Promotes neurite outgrowth from cortical neurons grown on a monolayer of astrocytes. Ligand for integrins alpha-8/beta-1, alpha-9/beta-1, alpha-V/beta-3 and alpha-V/beta-6. In tumors, stimulates angiogenesis by elongation, migration an…	1	0	0
TTI2	13.1411	12.8323	13.0962	12.1709	12.1125	12.7043	0.693967	0.0175934	0.198047	damaged DNA binding	TELO2-interacting protein 2; Regulator of the DNA damage response (DDR). Part of the TTT complex that is required to stabilize protein levels of the phosphatidylinositol 3-kinase-related protein kinase (PIKK) family proteins. The TTT complex is involved in the cellular resistance to DNA damage stresses, like ionizing radiation (IR), ultraviolet (UV) and mitomycin C (MMC). Together with the TTT co…	0	0	1
TTPAL	13.6822	13.2738	13.1121	NA	12.3039	12.4581	0.975033	0.00858302	0.196115	phosphatidylinositol bisphosphate binding	Alpha-tocopherol transfer protein-like; May act as a protein that binds a hydrophobic ligand	0	0	1
UBE2S	14.4256	15.1286	15.1271	13.7953	13.9604	14.1268	0.932933	0.00817206	0.196115	ubiquitin-protein transferase activity	Accepts ubiquitin from the E1 complex and catalyzes its covalent attachment to other proteins (PubMed:22496338). Catalyzes 'Lys-11'-linked polyubiquitination. Acts as an essential factor of the anaphase promoting complex/cyclosome (APC/C), a cell cycle-regulated ubiquitin ligase that controls progression through mitosis. Acts by specifically elongating 'Lys-11'-linked polyubiquitin chains initiat…	1	0	1
UNK	14.4984	NA	13.8906	13.0968	13.1339	12.857	1.16527	0.00526283	0.175411	RNA binding	Sequence-specific RNA-binding protein which plays an important role in the establishment and maintenance of the early morphology of cortical neurons during embryonic development. Acts as a translation repressor and controls a translationally regulated cell morphology program to ensure proper structuring of the nervous system. Translational control depends on recognition of its binding element wit…	0	0	1
VPS35L	14.7788	13.8795	15.9286	NA	13.1073	12.14	2.23865	0.0191982	0.198047	protein binding	Acts as component of the retriever complex. The retriever complex is a heterotrimeric complex related to retromer cargo-selective complex (CSC) and essential for retromer-independent retrieval and recycling of numerous cargos such as integrin alpha-5/beta-1 (ITGA5:ITGB1) (PubMed:28892079). The recruitment of the retriever complex to the endosomal membrane involves CCC and WASH complexes (PubMed:2…	0	0	1
VPS50	12.5845	12.7934	12.7261	13.1212	13.2081	13.4148	-0.546733	0.0127764	0.198047	protein binding	Acts as component of the EARP complex that is involved in endocytic recycling. The EARP complex associates with Rab4-positive endosomes and promotes recycling of internalized transferrin receptor (TFRC) to the plasma membrane. Within the EARP complex, required to tether the complex to recycling endosomes. Not involved in retrograde transport from early and late endosomes to the trans-Golgi networ…	0	0	1
WIPI1	11.9279	12.5077	12.7529	13.5352	12.9754	13.4685	-0.9302	0.0146755	0.198047	lipid binding	Component of the autophagy machinery that controls the major intracellular degradation process by which cytoplasmic materials are packaged into autophagosomes and delivered to lysosomes for degradation (PubMed:28561066). Plays an important role in starvation- and calcium-mediated autophagy, as well as in mitophagy (PubMed:28561066). Functions downstream of the ULK1 and PI3-kinases that produce ph…	0	0	0
XRCC1	13.8866	14.5849	14.9619	15.6193	15.355	15.5728	-1.0379	0.0118388	0.198047	damaged DNA binding	Involved in DNA single-strand break repair by mediating the assembly of DNA break repair protein complexes. Probably during DNA repair, negatively regulates ADP-ribose levels by modulating ADP-ribosyltransferase PARP1 activity.	0	0	1
ZMIZ1	14.2909	14.0405	14.1748	13.6186	13.7652	13.5404	0.527333	0.0134463	0.198047	transcription coactivator activity	Acts as transcriptional coactivator. Increases ligand-dependent transcriptional activity of AR and promotes AR sumoylation. The stimulation of AR activity is dependent upon sumoylation (PubMed:14609956, PubMed:26522984). Also functions as a transcriptional coactivator in the TGF-beta signaling pathway by increasing the activity of the SMAD3/SMAD4 transcriptional complex (PubMed:16777850). Involve…	0	0	1
