# Supplementary material for: Molecular response to PARP1 inhibition in ovarian cancer cells as determined by mass spectrometry based proteomics
Source: J Ovarian Res. 2021 Oct 22;14:140. doi: 10.1186/s13048-021-00886-x (PMC8539835; doi:10.1186/s13048-021-00886-x)
Supplement: Supplementary file 4 — Additional file 4: STable2. PARP1i-mediated network modules. [file 13048_2021_886_MOESM4_ESM.xlsx]

## Sheet: Sheet1
Gene	Module	annotated pathway	FDR	log2ratio(PARP1i/DMSO)
A2M	1	Lipid reprogramming	1.19693e-06	0.539
APOA1	1	Lipid reprogramming	1.19693e-06	0.811367
APOC3	1	Lipid reprogramming	1.19693e-06	0.509167
LDLR	1	Lipid reprogramming	1.19693e-06	0.7341
PLTP	1	NA		0.679333
SDC4	1	NA		0.589733
AGO1	2	Cellular Senescence	0.000102476	-1.17422
BRD8	2	NA		0.506767
CEBPB	2	Cellular Senescence	0.000102476	-0.6506
CREBBP	2	NA		-1.00213
CTNNB1	2	NA		-0.5602
ELP3	2	NA		0.508067
H2AFX	2	NA		-0.921467
HIST4H4	2	NA		-0.5615
KMT2C	2	NA		0.698967
LMNB1	2	Cellular Senescence	0.000102476	-0.620433
MBD3	2	NA		0.730967
MED11	2	NA		0.9299
MRGBP	2	NA		-0.6676
RB1	2	Cellular Senescence	0.000102476	-0.8787
REST	2	NA		-1.95793
RING1	2	Cellular Senescence	0.000102476	-0.8108
RSF1	2	NA		-0.7849
TERF2	2	Cellular Senescence	0.000102476	1.0937
FABP1	2	NA		0.776233
HIST1H1C	2	NA		-0.961633
ANO10	3	NA		2.36677
SLC4A2	3	NA		0.592533
ARFGAP3	4	Vesicle-mediated transport	9.38871e-08	-0.568433
KIF15	4	Vesicle-mediated transport	9.38871e-08	0.784667
KIF1B	4	Vesicle-mediated transport	9.38871e-08	-0.668433
MCFD2	4	Vesicle-mediated transport	9.38871e-08	-0.834633
SEC22B	4	Vesicle-mediated transport	9.38871e-08	-0.517933
STX17	4	Vesicle-mediated transport	9.38871e-08	-0.6076
TRAPPC2L	4	Vesicle-mediated transport	9.38871e-08	1.27185
TRAPPC5	4	Vesicle-mediated transport	9.38871e-08	1.13567
ARL2BP	5	NA		-0.568533
ATP6V1G1	5	NA		-1.2705
CEP41	5	G2/M Transition	0.000701425	0.6573
GNAS	5	NA		-0.792233
HSPA5	5	NA		-0.6159
NDE1	5	G2/M Transition	0.000701425	0.588933
NEDD1	5	G2/M Transition	0.000701425	0.691067
NUP43	5	NA		0.594
PDIA3	5	NA		-0.508867
POM121C	5	NA		-0.522467
PRKACB	5	NA		1.1303
PRKAR2B	5	G2/M Transition	0.000701425	0.5221
TUBB4A	5	G2/M Transition	0.000701425	0.650533
ASRGL1	6	NA		0.746967
NMRAL1	6	NA		0.696633
ATP1B1	7	NA		-0.8121
CTPS2	7	NA		0.727167
SLC38A2	7	NA		-1.05553
ATP2B1	8	NA		-0.994667
CALD1	8	NA		-0.632133
TRPC4AP	8	NA		0.5266
CDC27	9	NA		1.99427
FBXO44	9	NA		1.13418
RBCK1	9	NFkappaB signaling pathway	0.0345639	0.6341
RNF31	9	NFkappaB signaling pathway	0.0345639	0.603583
UBE2L6	9	NA		0.733767
UBE2S	9	NA		0.932933
UBR2	9	NA		0.542233
CHMP2B	10	Late endosomal microautophagy	0.00525587	-0.53295
CHMP6	10	Late endosomal microautophagy	0.00525587	-0.701867
VTA1	10	NA		-0.796933
COG5	11	Membrane Trafficking	0.00179166	0.6
CUX1	11	Membrane Trafficking	0.00179166	-0.715733
GOLGA4	11	Membrane Trafficking	0.00179166	-0.614267
GOLGB1	11	Membrane Trafficking	0.00179166	-0.718333
ELL	12	DNA Repair	0.0188153	1.0561
ERCC5	12	DNA Repair	0.0188153	0.71425
FUS	12	NA		-0.673867
INTS7	12	NA		0.978483
NELFCD	12	NA		1.03663
PARP1	12	DNA Repair	0.0188153	-0.520667
POLR2D	12	DNA Repair	0.0188153	0.683033
RBFOX2	12	NA		0.9356
RBMX	12	NA		-0.6267
SF3B4	12	NA		-0.58645
SNRNP27	12	NA		0.533467
SP1	12	NA		-0.88345
SUGP1	12	NA		-0.629883
TXNL4A	12	NA		0.758267
XRCC1	12	DNA Repair	0.0188153	-1.0379
FBLN1	13	Elastic fibre formation	0.00286898	0.594267
MFAP1	13	Elastic fibre formation	0.00286898	-0.576367
FN1	14	MAP2K and MAPK activation	0.00224727	0.569167
RAF1	14	MAP2K and MAPK activation	0.00224727	1.09047
VTA1	15	NA		1.1501
POMGNT1	15	NA		0.64875
UAP1	15	NA		-0.622867
HSPB11	16	Intraflagellar transport	0.00433987	0.513033
IFT172	16	Intraflagellar transport	0.00433987	-0.7226
ITGA3	17	Signaling by Receptor Tyrosine Kinases	0.0167995	-0.945467
LAMB1	17	Signaling by Receptor Tyrosine Kinases	0.0167995	-1.12367
LAMC1	17	Signaling by Receptor Tyrosine Kinases	0.0167995	-0.816633
MPHOSPH6	18	NA		-0.6128
RPL10	18	Metabolism of proteins	0.00296777	-0.607967
RPL23A	18	Metabolism of proteins	0.00296777	-0.656467
RPL29	18	Metabolism of proteins	0.00296777	-0.916233
RPL34	18	Metabolism of proteins	0.00296777	-0.512067
RPS6	18	Metabolism of proteins	0.00296777	-0.514867
SEC11A	18	Metabolism of proteins	0.00296777	0.803767
SRPRA	18	Metabolism of proteins	0.00296777	-0.519733
SSR1	18	Metabolism of proteins	0.00296777	-0.5315
MRPL32	19	Mitochondrial translation elongation	0.0113455	-0.6841
MRPL40	19	Mitochondrial translation elongation	0.0113455	-1.2727
MYH14	20	RHO GTPases activate PKNs	0.0132562	-1.9133
PPP1R12B	20	RHO GTPases activate PKNs	0.0132562	1.1903
RPE	21	Pentose phosphate pathway	0.00027598	0.887267
RPIA	21	Pentose phosphate pathway	0.00027598	0.868067
SH3KBP1	22	Signaling by EGFR	0.00342094	-1.0096
STAM2	22	Signaling by EGFR	0.00342094	0.867967
TFRC	23	Golgi Associated Vesicle Biogenesis	0.00433987	-0.5105
TPD52L1	23	Golgi Associated Vesicle Biogenesis	0.00433987	-0.591967
