# Supplementary material for: Molecular response to PARP1 inhibition in ovarian cancer cells as determined by mass spectrometry based proteomics
Source: J Ovarian Res. 2021 Oct 22;14:140. doi: 10.1186/s13048-021-00886-x (PMC8539835; doi:10.1186/s13048-021-00886-x)
Supplement: Supplementary file 5 — Additional file 5: STable3. Network results for L1000 datasets. [file 13048_2021_886_MOESM5_ESM.xlsx]

## Sheet: COV644_Reactome_Ola
Gene	Module	Pathway	COV644_zvalue	p.adjust
ABL1	1	Signaling by Receptor Tyrosine Kinases	0.8489	2.70192e-93
AKT1	1	Signaling by Receptor Tyrosine Kinases	0.5337	2.70192e-93
ARHGEF12	1	Signaling by Receptor Tyrosine Kinases	-1.2129	2.70192e-93
BTK	1	Signaling by Receptor Tyrosine Kinases	0.6181	2.70192e-93
CBLB	1	Signaling by Receptor Tyrosine Kinases	0.7722	2.70192e-93
CEP57	1	Signaling by Receptor Tyrosine Kinases	-0.5094	2.70192e-93
CREB1	1	Signaling by Receptor Tyrosine Kinases	0.671	2.70192e-93
CRK	1	Signaling by Receptor Tyrosine Kinases	-2.7371	2.70192e-93
CSNK1E	1	Signaling by Receptor Tyrosine Kinases	1.0762	2.70192e-93
CSNK2A2	1	Signaling by Receptor Tyrosine Kinases	-0.833	2.70192e-93
DNM1	1	Signaling by Receptor Tyrosine Kinases	1.6951	2.70192e-93
EGF	1	Signaling by Receptor Tyrosine Kinases	1.4719	2.70192e-93
EGFR	1	Signaling by Receptor Tyrosine Kinases	1.6139	2.70192e-93
EPHA3	1	Signaling by Receptor Tyrosine Kinases	1.4413	2.70192e-93
EPHB2	1	Signaling by Receptor Tyrosine Kinases	1.1077	2.70192e-93
ERBB2	1	Signaling by Receptor Tyrosine Kinases	-2.0946	2.70192e-93
ERBB3	1	Signaling by Receptor Tyrosine Kinases	-1.1399	2.70192e-93
FGFR2	1	Signaling by Receptor Tyrosine Kinases	0.0901	2.70192e-93
FGFR4	1	Signaling by Receptor Tyrosine Kinases	-0.507	2.70192e-93
FYN	1	Signaling by Receptor Tyrosine Kinases	1.9556	2.70192e-93
FZD1	1	Signaling by Receptor Tyrosine Kinases	-1.2657	2.70192e-93
GHR	1	Signaling by Receptor Tyrosine Kinases	4.1118	2.70192e-93
GNA11	1	Signaling by Receptor Tyrosine Kinases	-3.0835	2.70192e-93
GNA15	1	Signaling by Receptor Tyrosine Kinases	0.9789	2.70192e-93
GNB5	1	Signaling by Receptor Tyrosine Kinases	0.9687	2.70192e-93
GRB7	1	Signaling by Receptor Tyrosine Kinases	0.8632	2.70192e-93
KIT	1	Signaling by Receptor Tyrosine Kinases	-1.1376	2.70192e-93
LYN	1	Signaling by Receptor Tyrosine Kinases	1.5554	2.70192e-93
MMP2	1	Signaling by Receptor Tyrosine Kinases	-1.3489	2.70192e-93
MYL9	1	Signaling by Receptor Tyrosine Kinases	-1.8793	2.70192e-93
MYO10	1	Signaling by Receptor Tyrosine Kinases	0.5476	2.70192e-93
NCK2	1	Signaling by Receptor Tyrosine Kinases	0.7402	2.70192e-93
PAK1	1	Signaling by Receptor Tyrosine Kinases	2.1813	2.70192e-93
PDGFA	1	Signaling by Receptor Tyrosine Kinases	-2.0979	2.70192e-93
PIK3C2B	1	Signaling by Receptor Tyrosine Kinases	-4.6102	2.70192e-93
PIK3C3	1	Signaling by Receptor Tyrosine Kinases	1.1942	2.70192e-93
PIK3CA	1	Signaling by Receptor Tyrosine Kinases	0.8677	2.70192e-93
PIK3R3	1	Signaling by Receptor Tyrosine Kinases	3.8008	2.70192e-93
PIK3R4	1	Signaling by Receptor Tyrosine Kinases	1.3721	2.70192e-93
PIP4K2B	1	Signaling by Receptor Tyrosine Kinases	1.0349	2.70192e-93
PLCB3	1	Signaling by Receptor Tyrosine Kinases	-1.0839	2.70192e-93
PRKACA	1	Signaling by Receptor Tyrosine Kinases	0.5878	2.70192e-93
PRKCD	1	Signaling by Receptor Tyrosine Kinases	-0.6845	2.70192e-93
PTPN1	1	Signaling by Receptor Tyrosine Kinases	-2.2039	2.70192e-93
PTPN6	1	Signaling by Receptor Tyrosine Kinases	0.8751	2.70192e-93
RAC2	1	Signaling by Receptor Tyrosine Kinases	0.6974	2.70192e-93
RASA1	1	Signaling by Receptor Tyrosine Kinases	0.5696	2.70192e-93
RHOA	1	Signaling by Receptor Tyrosine Kinases	2.2222	2.70192e-93
SHC1	1	Signaling by Receptor Tyrosine Kinases	-0.9571	2.70192e-93
SRC	1	Signaling by Receptor Tyrosine Kinases	-0.5258	2.70192e-93
STAT1	1	Signaling by Receptor Tyrosine Kinases	0.6327	2.70192e-93
STAT3	1	Signaling by Receptor Tyrosine Kinases	1.5995	2.70192e-93
STAT5B	1	Signaling by Receptor Tyrosine Kinases	2.6983	2.70192e-93
SYK	1	Signaling by Receptor Tyrosine Kinases	0.3013	2.70192e-93
TIAM1	1	Signaling by Receptor Tyrosine Kinases	1.7657	2.70192e-93
VAV3	1	Signaling by Receptor Tyrosine Kinases	0.926	2.70192e-93
WASF3	1	Signaling by Receptor Tyrosine Kinases	1.007	2.70192e-93
WIPF2	1	Signaling by Receptor Tyrosine Kinases	-1.203	2.70192e-93
ZMYM2	1	Signaling by Receptor Tyrosine Kinases	-0.9385	2.70192e-93
ABI1	1	Signaling by Receptor Tyrosine Kinases	NA	2.70192e-93
ABI2	1	Signaling by Receptor Tyrosine Kinases	NA	2.70192e-93
AKT2	1	Signaling by Receptor Tyrosine Kinases	NA	2.70192e-93
AKT3	1	Signaling by Receptor Tyrosine Kinases	NA	2.70192e-93
ARHGEF7	1	Signaling by Receptor Tyrosine Kinases	NA	2.70192e-93
BAG4	1	Signaling by Receptor Tyrosine Kinases	NA	2.70192e-93
BAIAP2	1	Signaling by Receptor Tyrosine Kinases	NA	2.70192e-93
BCR	1	Signaling by Receptor Tyrosine Kinases	NA	2.70192e-93
BRK1	1	Signaling by Receptor Tyrosine Kinases	NA	2.70192e-93
BTC	1	Signaling by Receptor Tyrosine Kinases	NA	2.70192e-93
CBL	1	Signaling by Receptor Tyrosine Kinases	NA	2.70192e-93
CD247	1	Signaling by Receptor Tyrosine Kinases	NA	2.70192e-93
CD28	1	Signaling by Receptor Tyrosine Kinases	NA	2.70192e-93
CD3G	1	Signaling by Receptor Tyrosine Kinases	NA	2.70192e-93
CD80	1	Signaling by Receptor Tyrosine Kinases	NA	2.70192e-93
CD86	1	Signaling by Receptor Tyrosine Kinases	NA	2.70192e-93
CDC37	1	Signaling by Receptor Tyrosine Kinases	NA	2.70192e-93
CNTRL	1	Signaling by Receptor Tyrosine Kinases	NA	2.70192e-93
CPSF6	1	Signaling by Receptor Tyrosine Kinases	NA	2.70192e-93
CSF2	1	Signaling by Receptor Tyrosine Kinases	NA	2.70192e-93
CSF2RA	1	Signaling by Receptor Tyrosine Kinases	NA	2.70192e-93
CSF2RB	1	Signaling by Receptor Tyrosine Kinases	NA	2.70192e-93
CUX1	1	Signaling by Receptor Tyrosine Kinases	NA	2.70192e-93
CYFIP1	1	Signaling by Receptor Tyrosine Kinases	NA	2.70192e-93
CYFIP2	1	Signaling by Receptor Tyrosine Kinases	NA	2.70192e-93
DIAPH1	1	Signaling by Receptor Tyrosine Kinases	NA	2.70192e-93
DVL1	1	Signaling by Receptor Tyrosine Kinases	NA	2.70192e-93
DVL2	1	Signaling by Receptor Tyrosine Kinases	NA	2.70192e-93
DVL3	1	Signaling by Receptor Tyrosine Kinases	NA	2.70192e-93
EFNA1	1	Signaling by Receptor Tyrosine Kinases	NA	2.70192e-93
EFNA2	1	Signaling by Receptor Tyrosine Kinases	NA	2.70192e-93
EFNA3	1	Signaling by Receptor Tyrosine Kinases	NA	2.70192e-93
EFNA4	1	Signaling by Receptor Tyrosine Kinases	NA	2.70192e-93
EFNA5	1	Signaling by Receptor Tyrosine Kinases	NA	2.70192e-93
EFNB1	1	Signaling by Receptor Tyrosine Kinases	NA	2.70192e-93
EFNB2	1	Signaling by Receptor Tyrosine Kinases	NA	2.70192e-93
EFNB3	1	Signaling by Receptor Tyrosine Kinases	NA	2.70192e-93
EPHA10	1	Signaling by Receptor Tyrosine Kinases	NA	2.70192e-93
EPHA1	1	Signaling by Receptor Tyrosine Kinases	NA	2.70192e-93
EPHA2	1	Signaling by Receptor Tyrosine Kinases	NA	2.70192e-93
EPHA4	1	Signaling by Receptor Tyrosine Kinases	NA	2.70192e-93
EPHA5	1	Signaling by Receptor Tyrosine Kinases	NA	2.70192e-93
EPHA6	1	Signaling by Receptor Tyrosine Kinases	NA	2.70192e-93
EPHA7	1	Signaling by Receptor Tyrosine Kinases	NA	2.70192e-93
EPHA8	1	Signaling by Receptor Tyrosine Kinases	NA	2.70192e-93
EPHB1	1	Signaling by Receptor Tyrosine Kinases	NA	2.70192e-93
EPHB3	1	Signaling by Receptor Tyrosine Kinases	NA	2.70192e-93
EPHB4	1	Signaling by Receptor Tyrosine Kinases	NA	2.70192e-93
EPHB6	1	Signaling by Receptor Tyrosine Kinases	NA	2.70192e-93
ERBB4	1	Signaling by Receptor Tyrosine Kinases	NA	2.70192e-93
EREG	1	Signaling by Receptor Tyrosine Kinases	NA	2.70192e-93
ERLIN2	1	Signaling by Receptor Tyrosine Kinases	NA	2.70192e-93
FCGR1A	1	Signaling by Receptor Tyrosine Kinases	NA	2.70192e-93
FCGR2A	1	Signaling by Receptor Tyrosine Kinases	NA	2.70192e-93
FCGR3A	1	Signaling by Receptor Tyrosine Kinases	NA	2.70192e-93
FGF10	1	Signaling by Receptor Tyrosine Kinases	NA	2.70192e-93
FGF16	1	Signaling by Receptor Tyrosine Kinases	NA	2.70192e-93
FGF17	1	Signaling by Receptor Tyrosine Kinases	NA	2.70192e-93
FGF18	1	Signaling by Receptor Tyrosine Kinases	NA	2.70192e-93
FGF19	1	Signaling by Receptor Tyrosine Kinases	NA	2.70192e-93
FGF1	1	Signaling by Receptor Tyrosine Kinases	NA	2.70192e-93
FGF20	1	Signaling by Receptor Tyrosine Kinases	NA	2.70192e-93
FGF22	1	Signaling by Receptor Tyrosine Kinases	NA	2.70192e-93
FGF23	1	Signaling by Receptor Tyrosine Kinases	NA	2.70192e-93
FGF2	1	Signaling by Receptor Tyrosine Kinases	NA	2.70192e-93
FGF3	1	Signaling by Receptor Tyrosine Kinases	NA	2.70192e-93
FGF4	1	Signaling by Receptor Tyrosine Kinases	NA	2.70192e-93
FGF5	1	Signaling by Receptor Tyrosine Kinases	NA	2.70192e-93
FGF6	1	Signaling by Receptor Tyrosine Kinases	NA	2.70192e-93
FGF7	1	Signaling by Receptor Tyrosine Kinases	NA	2.70192e-93
FGF8	1	Signaling by Receptor Tyrosine Kinases	NA	2.70192e-93
FGF9	1	Signaling by Receptor Tyrosine Kinases	NA	2.70192e-93
FGFR1	1	Signaling by Receptor Tyrosine Kinases	NA	2.70192e-93
FGFR1OP2	1	Signaling by Receptor Tyrosine Kinases	NA	2.70192e-93
FGFR1OP	1	Signaling by Receptor Tyrosine Kinases	NA	2.70192e-93
FGFR3	1	Signaling by Receptor Tyrosine Kinases	NA	2.70192e-93
GAB1	1	Signaling by Receptor Tyrosine Kinases	NA	2.70192e-93
GAB2	1	Signaling by Receptor Tyrosine Kinases	NA	2.70192e-93
GH1	1	Signaling by Receptor Tyrosine Kinases	NA	2.70192e-93
GH2	1	Signaling by Receptor Tyrosine Kinases	NA	2.70192e-93
GIT1	1	Signaling by Receptor Tyrosine Kinases	NA	2.70192e-93
GP6	1	Signaling by Receptor Tyrosine Kinases	NA	2.70192e-93
GRAP2	1	Signaling by Receptor Tyrosine Kinases	NA	2.70192e-93
GRB2	1	Signaling by Receptor Tyrosine Kinases	NA	2.70192e-93
HBEGF	1	Signaling by Receptor Tyrosine Kinases	NA	2.70192e-93
HSP90AA1	1	Signaling by Receptor Tyrosine Kinases	NA	2.70192e-93
IFNG	1	Signaling by Receptor Tyrosine Kinases	NA	2.70192e-93
IFNGR1	1	Signaling by Receptor Tyrosine Kinases	NA	2.70192e-93
IFNGR2	1	Signaling by Receptor Tyrosine Kinases	NA	2.70192e-93
IGHG1	1	Signaling by Receptor Tyrosine Kinases	NA	2.70192e-93
IGHG2	1	Signaling by Receptor Tyrosine Kinases	NA	2.70192e-93
IGHG3	1	Signaling by Receptor Tyrosine Kinases	NA	2.70192e-93
IGHG4	1	Signaling by Receptor Tyrosine Kinases	NA	2.70192e-93
IGHV3-23	1	Signaling by Receptor Tyrosine Kinases	NA	2.70192e-93
IGKC	1	Signaling by Receptor Tyrosine Kinases	NA	2.70192e-93
IGKV1-5	1	Signaling by Receptor Tyrosine Kinases	NA	2.70192e-93
IGKV1D-16	1	Signaling by Receptor Tyrosine Kinases	NA	2.70192e-93
IGKV4-1	1	Signaling by Receptor Tyrosine Kinases	NA	2.70192e-93
IGLC1	1	Signaling by Receptor Tyrosine Kinases	NA	2.70192e-93
IGLC2	1	Signaling by Receptor Tyrosine Kinases	NA	2.70192e-93
IGLC3	1	Signaling by Receptor Tyrosine Kinases	NA	2.70192e-93
IGLC6	1	Signaling by Receptor Tyrosine Kinases	NA	2.70192e-93
IGLC7	1	Signaling by Receptor Tyrosine Kinases	NA	2.70192e-93
IL2	1	Signaling by Receptor Tyrosine Kinases	NA	2.70192e-93
IL2RA	1	Signaling by Receptor Tyrosine Kinases	NA	2.70192e-93
IL2RB	1	Signaling by Receptor Tyrosine Kinases	NA	2.70192e-93
IL3	1	Signaling by Receptor Tyrosine Kinases	NA	2.70192e-93
IL3RA	1	Signaling by Receptor Tyrosine Kinases	NA	2.70192e-93
IL5	1	Signaling by Receptor Tyrosine Kinases	NA	2.70192e-93
IL5RA	1	Signaling by Receptor Tyrosine Kinases	NA	2.70192e-93
INPP5J	1	Signaling by Receptor Tyrosine Kinases	NA	2.70192e-93
INPP5K	1	Signaling by Receptor Tyrosine Kinases	NA	2.70192e-93
ITK	1	Signaling by Receptor Tyrosine Kinases	NA	2.70192e-93
ITPR2	1	Signaling by Receptor Tyrosine Kinases	NA	2.70192e-93
ITPR3	1	Signaling by Receptor Tyrosine Kinases	NA	2.70192e-93
JAK1	1	Signaling by Receptor Tyrosine Kinases	NA	2.70192e-93
JAK2	1	Signaling by Receptor Tyrosine Kinases	NA	2.70192e-93
JAK3	1	Signaling by Receptor Tyrosine Kinases	NA	2.70192e-93
KDR	1	Signaling by Receptor Tyrosine Kinases	NA	2.70192e-93
KIRREL	1	Signaling by Receptor Tyrosine Kinases	NA	2.70192e-93
KITLG	1	Signaling by Receptor Tyrosine Kinases	NA	2.70192e-93
KL	1	Signaling by Receptor Tyrosine Kinases	NA	2.70192e-93
KLB	1	Signaling by Receptor Tyrosine Kinases	NA	2.70192e-93
LAT2	1	Signaling by Receptor Tyrosine Kinases	NA	2.70192e-93
LAT	1	Signaling by Receptor Tyrosine Kinases	NA	2.70192e-93
LCK	1	Signaling by Receptor Tyrosine Kinases	NA	2.70192e-93
LCP2	1	Signaling by Receptor Tyrosine Kinases	NA	2.70192e-93
LRRFIP1	1	Signaling by Receptor Tyrosine Kinases	NA	2.70192e-93
MATK	1	Signaling by Receptor Tyrosine Kinases	NA	2.70192e-93
MEMO1	1	Signaling by Receptor Tyrosine Kinases	NA	2.70192e-93
MYO18A	1	Signaling by Receptor Tyrosine Kinases	NA	2.70192e-93
NCKAP1L	1	Signaling by Receptor Tyrosine Kinases	NA	2.70192e-93
NCKAP1	1	Signaling by Receptor Tyrosine Kinases	NA	2.70192e-93
NGF	1	Signaling by Receptor Tyrosine Kinases	NA	2.70192e-93
NPHS1	1	Signaling by Receptor Tyrosine Kinases	NA	2.70192e-93
NRG1	1	Signaling by Receptor Tyrosine Kinases	NA	2.70192e-93
NRG2	1	Signaling by Receptor Tyrosine Kinases	NA	2.70192e-93
NRG3	1	Signaling by Receptor Tyrosine Kinases	NA	2.70192e-93
NRG4	1	Signaling by Receptor Tyrosine Kinases	NA	2.70192e-93
PAK2	1	Signaling by Receptor Tyrosine Kinases	NA	2.70192e-93
PDGFB	1	Signaling by Receptor Tyrosine Kinases	NA	2.70192e-93
PDGFRA	1	Signaling by Receptor Tyrosine Kinases	NA	2.70192e-93
PDGFRB	1	Signaling by Receptor Tyrosine Kinases	NA	2.70192e-93
PDPK1	1	Signaling by Receptor Tyrosine Kinases	NA	2.70192e-93
PIK3R1	1	Signaling by Receptor Tyrosine Kinases	NA	2.70192e-93
PIK3R2	1	Signaling by Receptor Tyrosine Kinases	NA	2.70192e-93
PIP4K2A	1	Signaling by Receptor Tyrosine Kinases	NA	2.70192e-93
PIP4K2C	1	Signaling by Receptor Tyrosine Kinases	NA	2.70192e-93
PIP5K1A	1	Signaling by Receptor Tyrosine Kinases	NA	2.70192e-93
PIP5K1B	1	Signaling by Receptor Tyrosine Kinases	NA	2.70192e-93
PIP5K1C	1	Signaling by Receptor Tyrosine Kinases	NA	2.70192e-93
PLCG2	1	Signaling by Receptor Tyrosine Kinases	NA	2.70192e-93
PTEN	1	Signaling by Receptor Tyrosine Kinases	NA	2.70192e-93
PTK6	1	Signaling by Receptor Tyrosine Kinases	NA	2.70192e-93
PTPN11	1	Signaling by Receptor Tyrosine Kinases	NA	2.70192e-93
RAC1	1	Signaling by Receptor Tyrosine Kinases	NA	2.70192e-93
RND1	1	Signaling by Receptor Tyrosine Kinases	NA	2.70192e-93
SH2B2	1	Signaling by Receptor Tyrosine Kinases	NA	2.70192e-93
SOS1	1	Signaling by Receptor Tyrosine Kinases	NA	2.70192e-93
STAT5A	1	Signaling by Receptor Tyrosine Kinases	NA	2.70192e-93
SYNJ1	1	Signaling by Receptor Tyrosine Kinases	NA	2.70192e-93
TEC	1	Signaling by Receptor Tyrosine Kinases	NA	2.70192e-93
TRIM24	1	Signaling by Receptor Tyrosine Kinases	NA	2.70192e-93
TRIO	1	Signaling by Receptor Tyrosine Kinases	NA	2.70192e-93
TXK	1	Signaling by Receptor Tyrosine Kinases	NA	2.70192e-93
VAV1	1	Signaling by Receptor Tyrosine Kinases	NA	2.70192e-93
VAV2	1	Signaling by Receptor Tyrosine Kinases	NA	2.70192e-93
VEGFA	1	Signaling by Receptor Tyrosine Kinases	NA	2.70192e-93
WASL	1	Signaling by Receptor Tyrosine Kinases	NA	2.70192e-93
YES1	1	Signaling by Receptor Tyrosine Kinases	NA	2.70192e-93
WASF1	1	Signaling by Receptor Tyrosine Kinases	NA	2.70192e-93
WASF2	1	Signaling by Receptor Tyrosine Kinases	NA	2.70192e-93
ACD	2	Cell Cycle Checkpoints	-2.5726	2.56823e-175
AURKA	2	Cell Cycle Checkpoints	0.9849	2.56823e-175
AURKB	2	Cell Cycle Checkpoints	-0.7531	2.56823e-175
AXIN1	2	Cell Cycle Checkpoints	-0.9541	2.56823e-175
BAG3	2	Cell Cycle Checkpoints	-0.8206	2.56823e-175
BIRC2	2	Cell Cycle Checkpoints	-1.8153	2.56823e-175
BIRC5	2	Cell Cycle Checkpoints	0.0848	2.56823e-175
BUB1B	2	Cell Cycle Checkpoints	-0.709	2.56823e-175
CASC3	2	Cell Cycle Checkpoints	1.3734	2.56823e-175
CCNA1	2	Cell Cycle Checkpoints	-0.689	2.56823e-175
CCNA2	2	Cell Cycle Checkpoints	1.0159	2.56823e-175
CCNB1	2	Cell Cycle Checkpoints	-1.5353	2.56823e-175
CCNB2	2	Cell Cycle Checkpoints	0.1449	2.56823e-175
CCNE2	2	Cell Cycle Checkpoints	0.7603	2.56823e-175
CD40	2	Cell Cycle Checkpoints	-0.6366	2.56823e-175
CDC20	2	Cell Cycle Checkpoints	-0.5545	2.56823e-175
CDC25A	2	Cell Cycle Checkpoints	-0.2612	2.56823e-175
CDC42	2	Cell Cycle Checkpoints	-0.2797	2.56823e-175
CDK1	2	Cell Cycle Checkpoints	-1.0221	2.56823e-175
CDK2	2	Cell Cycle Checkpoints	-1.2637	2.56823e-175
CDKN1A	2	Cell Cycle Checkpoints	0.5594	2.56823e-175
CDKN1B	2	Cell Cycle Checkpoints	-1.2429	2.56823e-175
CENPE	2	Cell Cycle Checkpoints	1.6102	2.56823e-175
COPB2	2	Cell Cycle Checkpoints	0.7348	2.56823e-175
CSNK1A1	2	Cell Cycle Checkpoints	-0.6712	2.56823e-175
DNAJB1	2	Cell Cycle Checkpoints	-1.8819	2.56823e-175
DNAJB6	2	Cell Cycle Checkpoints	-1.1952	2.56823e-175
GLI2	2	Cell Cycle Checkpoints	1.9032	2.56823e-175
HIF1A	2	Cell Cycle Checkpoints	-2.1282	2.56823e-175
HSPA1A	2	Cell Cycle Checkpoints	0.125	2.56823e-175
HSPA4	2	Cell Cycle Checkpoints	-0.2229	2.56823e-175
IER3	2	Cell Cycle Checkpoints	1.7455	2.56823e-175
KDELR2	2	Cell Cycle Checkpoints	-0.5802	2.56823e-175
KIF2C	2	Cell Cycle Checkpoints	0.7154	2.56823e-175
KLHL21	2	Cell Cycle Checkpoints	1.6638	2.56823e-175
KLHL9	2	Cell Cycle Checkpoints	1.0364	2.56823e-175
LRRC41	2	Cell Cycle Checkpoints	-0.7829	2.56823e-175
NFKB2	2	Cell Cycle Checkpoints	5.1814	2.56823e-175
NFKBIA	2	Cell Cycle Checkpoints	1.4839	2.56823e-175
NOTCH1	2	Cell Cycle Checkpoints	-0.7838	2.56823e-175
NUP133	2	Cell Cycle Checkpoints	-2.287	2.56823e-175
NUP85	2	Cell Cycle Checkpoints	0.5541	2.56823e-175
NUP93	2	Cell Cycle Checkpoints	-1.4973	2.56823e-175
PAFAH1B1	2	Cell Cycle Checkpoints	-1.2223	2.56823e-175
PDS5A	2	Cell Cycle Checkpoints	-1.2535	2.56823e-175
PLK1	2	Cell Cycle Checkpoints	-1.9303	2.56823e-175
PPP2R5A	2	Cell Cycle Checkpoints	0.1032	2.56823e-175
PPP2R5E	2	Cell Cycle Checkpoints	-0.4406	2.56823e-175
PSIP1	2	Cell Cycle Checkpoints	-0.6839	2.56823e-175
PSMB10	2	Cell Cycle Checkpoints	-0.344	2.56823e-175
PSMB8	2	Cell Cycle Checkpoints	0.7658	2.56823e-175
PSMD10	2	Cell Cycle Checkpoints	-0.5139	2.56823e-175
PSMD2	2	Cell Cycle Checkpoints	-1.7976	2.56823e-175
PSMD4	2	Cell Cycle Checkpoints	-0.9784	2.56823e-175
PSMD9	2	Cell Cycle Checkpoints	-2.4619	2.56823e-175
PSME1	2	Cell Cycle Checkpoints	0.3412	2.56823e-175
PSME2	2	Cell Cycle Checkpoints	1.4877	2.56823e-175
PSMF1	2	Cell Cycle Checkpoints	-0.4484	2.56823e-175
RAE1	2	Cell Cycle Checkpoints	1.6011	2.56823e-175
RELB	2	Cell Cycle Checkpoints	1.0745	2.56823e-175
SKP1	2	Cell Cycle Checkpoints	-0.2612	2.56823e-175
SMC1A	2	Cell Cycle Checkpoints	-1.2942	2.56823e-175
SMC3	2	Cell Cycle Checkpoints	0.2198	2.56823e-175
SNCA	2	Cell Cycle Checkpoints	-0.6285	2.56823e-175
SPRED2	2	Cell Cycle Checkpoints	-2.5478	2.56823e-175
SYNE2	2	Cell Cycle Checkpoints	1.9547	2.56823e-175
TERF2IP	2	Cell Cycle Checkpoints	-3.5293	2.56823e-175
TLR4	2	Cell Cycle Checkpoints	0.9536	2.56823e-175
TOP2A	2	Cell Cycle Checkpoints	-2.1628	2.56823e-175
UBE2C	2	Cell Cycle Checkpoints	-0.4444	2.56823e-175
UBE2J1	2	Cell Cycle Checkpoints	-1.0602	2.56823e-175
UBE2L6	2	Cell Cycle Checkpoints	-0.8905	2.56823e-175
ZW10	2	Cell Cycle Checkpoints	-2.4165	2.56823e-175
AHCTF1	2	Cell Cycle Checkpoints	NA	2.56823e-175
ANAPC10	2	Cell Cycle Checkpoints	NA	2.56823e-175
ANAPC11	2	Cell Cycle Checkpoints	NA	2.56823e-175
ANAPC15	2	Cell Cycle Checkpoints	NA	2.56823e-175
ANAPC16	2	Cell Cycle Checkpoints	NA	2.56823e-175
ANAPC1	2	Cell Cycle Checkpoints	NA	2.56823e-175
ANAPC2	2	Cell Cycle Checkpoints	NA	2.56823e-175
ANAPC4	2	Cell Cycle Checkpoints	NA	2.56823e-175
ANAPC5	2	Cell Cycle Checkpoints	NA	2.56823e-175
ANAPC7	2	Cell Cycle Checkpoints	NA	2.56823e-175
BTRC	2	Cell Cycle Checkpoints	NA	2.56823e-175
BUB1	2	Cell Cycle Checkpoints	NA	2.56823e-175
BUB3	2	Cell Cycle Checkpoints	NA	2.56823e-175
CCNE1	2	Cell Cycle Checkpoints	NA	2.56823e-175
CD40LG	2	Cell Cycle Checkpoints	NA	2.56823e-175
CDC16	2	Cell Cycle Checkpoints	NA	2.56823e-175
CDC23	2	Cell Cycle Checkpoints	NA	2.56823e-175
CDC26	2	Cell Cycle Checkpoints	NA	2.56823e-175
CDC27	2	Cell Cycle Checkpoints	NA	2.56823e-175
CDCA5	2	Cell Cycle Checkpoints	NA	2.56823e-175
CDCA8	2	Cell Cycle Checkpoints	NA	2.56823e-175
CENPF	2	Cell Cycle Checkpoints	NA	2.56823e-175
CKS1B	2	Cell Cycle Checkpoints	NA	2.56823e-175
CLASP2	2	Cell Cycle Checkpoints	NA	2.56823e-175
CLIP1	2	Cell Cycle Checkpoints	NA	2.56823e-175
CUL1	2	Cell Cycle Checkpoints	NA	2.56823e-175
CUL3	2	Cell Cycle Checkpoints	NA	2.56823e-175
DIAPH2	2	Cell Cycle Checkpoints	NA	2.56823e-175
DSN1	2	Cell Cycle Checkpoints	NA	2.56823e-175
E2F1	2	Cell Cycle Checkpoints	NA	2.56823e-175
E2F4	2	Cell Cycle Checkpoints	NA	2.56823e-175
ERCC6L	2	Cell Cycle Checkpoints	NA	2.56823e-175
ESPL1	2	Cell Cycle Checkpoints	NA	2.56823e-175
FBXO5	2	Cell Cycle Checkpoints	NA	2.56823e-175
FOXM1	2	Cell Cycle Checkpoints	NA	2.56823e-175
FZR1	2	Cell Cycle Checkpoints	NA	2.56823e-175
GSK3B	2	Cell Cycle Checkpoints	NA	2.56823e-175
GTSE1	2	Cell Cycle Checkpoints	NA	2.56823e-175
HMGA1	2	Cell Cycle Checkpoints	NA	2.56823e-175
HSPA1B	2	Cell Cycle Checkpoints	NA	2.56823e-175
HSPA1L	2	Cell Cycle Checkpoints	NA	2.56823e-175
HSPA6	2	Cell Cycle Checkpoints	NA	2.56823e-175
INCENP	2	Cell Cycle Checkpoints	NA	2.56823e-175
INS	2	Cell Cycle Checkpoints	NA	2.56823e-175
KIF18A	2	Cell Cycle Checkpoints	NA	2.56823e-175
KIF2A	2	Cell Cycle Checkpoints	NA	2.56823e-175
KIF2B	2	Cell Cycle Checkpoints	NA	2.56823e-175
KNTC1	2	Cell Cycle Checkpoints	NA	2.56823e-175
MAD1L1	2	Cell Cycle Checkpoints	NA	2.56823e-175
MAD2L1	2	Cell Cycle Checkpoints	NA	2.56823e-175
MAP3K14	2	Cell Cycle Checkpoints	NA	2.56823e-175
MAPK7	2	Cell Cycle Checkpoints	NA	2.56823e-175
MDM2	2	Cell Cycle Checkpoints	NA	2.56823e-175
MIS12	2	Cell Cycle Checkpoints	NA	2.56823e-175
NDC80	2	Cell Cycle Checkpoints	NA	2.56823e-175
NDEL1	2	Cell Cycle Checkpoints	NA	2.56823e-175
NEK9	2	Cell Cycle Checkpoints	NA	2.56823e-175
NSL1	2	Cell Cycle Checkpoints	NA	2.56823e-175
NUDC	2	Cell Cycle Checkpoints	NA	2.56823e-175
NUF2	2	Cell Cycle Checkpoints	NA	2.56823e-175
NUP107	2	Cell Cycle Checkpoints	NA	2.56823e-175
NUP160	2	Cell Cycle Checkpoints	NA	2.56823e-175
NUP37	2	Cell Cycle Checkpoints	NA	2.56823e-175
NUP43	2	Cell Cycle Checkpoints	NA	2.56823e-175
NUP98	2	Cell Cycle Checkpoints	NA	2.56823e-175
PDS5B	2	Cell Cycle Checkpoints	NA	2.56823e-175
PKMYT1	2	Cell Cycle Checkpoints	NA	2.56823e-175
PMF1	2	Cell Cycle Checkpoints	NA	2.56823e-175
PPP1CC	2	Cell Cycle Checkpoints	NA	2.56823e-175
PPP2CA	2	Cell Cycle Checkpoints	NA	2.56823e-175
PPP2CB	2	Cell Cycle Checkpoints	NA	2.56823e-175
PPP2R1A	2	Cell Cycle Checkpoints	NA	2.56823e-175
PPP2R1B	2	Cell Cycle Checkpoints	NA	2.56823e-175
PPP2R5B	2	Cell Cycle Checkpoints	NA	2.56823e-175
PPP2R5C	2	Cell Cycle Checkpoints	NA	2.56823e-175
PPP2R5D	2	Cell Cycle Checkpoints	NA	2.56823e-175
PSMA1	2	Cell Cycle Checkpoints	NA	2.56823e-175
PSMA2	2	Cell Cycle Checkpoints	NA	2.56823e-175
PSMA3	2	Cell Cycle Checkpoints	NA	2.56823e-175
PSMA4	2	Cell Cycle Checkpoints	NA	2.56823e-175
PSMA5	2	Cell Cycle Checkpoints	NA	2.56823e-175
PSMA6	2	Cell Cycle Checkpoints	NA	2.56823e-175
PSMA7	2	Cell Cycle Checkpoints	NA	2.56823e-175
PSMA8	2	Cell Cycle Checkpoints	NA	2.56823e-175
PSMB11	2	Cell Cycle Checkpoints	NA	2.56823e-175
PSMB1	2	Cell Cycle Checkpoints	NA	2.56823e-175
PSMB2	2	Cell Cycle Checkpoints	NA	2.56823e-175
PSMB3	2	Cell Cycle Checkpoints	NA	2.56823e-175
PSMB4	2	Cell Cycle Checkpoints	NA	2.56823e-175
PSMB5	2	Cell Cycle Checkpoints	NA	2.56823e-175
PSMB6	2	Cell Cycle Checkpoints	NA	2.56823e-175
PSMB7	2	Cell Cycle Checkpoints	NA	2.56823e-175
PSMB9	2	Cell Cycle Checkpoints	NA	2.56823e-175
PSMC1	2	Cell Cycle Checkpoints	NA	2.56823e-175
PSMC2	2	Cell Cycle Checkpoints	NA	2.56823e-175
PSMC3	2	Cell Cycle Checkpoints	NA	2.56823e-175
PSMC4	2	Cell Cycle Checkpoints	NA	2.56823e-175
PSMC5	2	Cell Cycle Checkpoints	NA	2.56823e-175
PSMC6	2	Cell Cycle Checkpoints	NA	2.56823e-175
PSMD11	2	Cell Cycle Checkpoints	NA	2.56823e-175
PSMD12	2	Cell Cycle Checkpoints	NA	2.56823e-175
PSMD13	2	Cell Cycle Checkpoints	NA	2.56823e-175
PSMD14	2	Cell Cycle Checkpoints	NA	2.56823e-175
PSMD1	2	Cell Cycle Checkpoints	NA	2.56823e-175
PSMD3	2	Cell Cycle Checkpoints	NA	2.56823e-175
PSMD5	2	Cell Cycle Checkpoints	NA	2.56823e-175
PSMD6	2	Cell Cycle Checkpoints	NA	2.56823e-175
PSMD7	2	Cell Cycle Checkpoints	NA	2.56823e-175
PSMD8	2	Cell Cycle Checkpoints	NA	2.56823e-175
PSME3	2	Cell Cycle Checkpoints	NA	2.56823e-175
PSME4	2	Cell Cycle Checkpoints	NA	2.56823e-175
RAD21	2	Cell Cycle Checkpoints	NA	2.56823e-175
RANBP2	2	Cell Cycle Checkpoints	NA	2.56823e-175
RANGAP1	2	Cell Cycle Checkpoints	NA	2.56823e-175
RBL2	2	Cell Cycle Checkpoints	NA	2.56823e-175
RBX1	2	Cell Cycle Checkpoints	NA	2.56823e-175
RCC2	2	Cell Cycle Checkpoints	NA	2.56823e-175
RELA	2	Cell Cycle Checkpoints	NA	2.56823e-175
REL	2	Cell Cycle Checkpoints	NA	2.56823e-175
RPS27A	2	Cell Cycle Checkpoints	NA	2.56823e-175
SEH1L	2	Cell Cycle Checkpoints	NA	2.56823e-175
SGOL1	2	Cell Cycle Checkpoints	NA	2.56823e-175
SGOL2	2	Cell Cycle Checkpoints	NA	2.56823e-175
SKA1	2	Cell Cycle Checkpoints	NA	2.56823e-175
SKA2	2	Cell Cycle Checkpoints	NA	2.56823e-175
SKP2	2	Cell Cycle Checkpoints	NA	2.56823e-175
SPC24	2	Cell Cycle Checkpoints	NA	2.56823e-175
SPC25	2	Cell Cycle Checkpoints	NA	2.56823e-175
SPDL1	2	Cell Cycle Checkpoints	NA	2.56823e-175
STAG1	2	Cell Cycle Checkpoints	NA	2.56823e-175
STAG2	2	Cell Cycle Checkpoints	NA	2.56823e-175
TAOK1	2	Cell Cycle Checkpoints	NA	2.56823e-175
TFDP2	2	Cell Cycle Checkpoints	NA	2.56823e-175
TKT	2	Cell Cycle Checkpoints	NA	2.56823e-175
UBA52	2	Cell Cycle Checkpoints	NA	2.56823e-175
UBB	2	Cell Cycle Checkpoints	NA	2.56823e-175
UBC	2	Cell Cycle Checkpoints	NA	2.56823e-175
UBE2D1	2	Cell Cycle Checkpoints	NA	2.56823e-175
UBE2E1	2	Cell Cycle Checkpoints	NA	2.56823e-175
WAPL	2	Cell Cycle Checkpoints	NA	2.56823e-175
WEE1	2	Cell Cycle Checkpoints	NA	2.56823e-175
XPO1	2	Cell Cycle Checkpoints	NA	2.56823e-175
ZWILCH	2	Cell Cycle Checkpoints	NA	2.56823e-175
ZWINT	2	Cell Cycle Checkpoints	NA	2.56823e-175
HSPA12A	2	Cell Cycle Checkpoints	NA	2.56823e-175
HSPA12B	2	Cell Cycle Checkpoints	NA	2.56823e-175
HSPA13	2	Cell Cycle Checkpoints	NA	2.56823e-175
HSPA14	2	Cell Cycle Checkpoints	NA	2.56823e-175
HSPA4L	2	Cell Cycle Checkpoints	NA	2.56823e-175
HSPA7	2	Cell Cycle Checkpoints	NA	2.56823e-175
ACLY	3	Lipid reprogramming	0.5345	0.006069
ACOT9	3	Lipid reprogramming	-3.7111	0.006069
ALAS1	3	Lipid reprogramming	-1.1578	0.006069
COASY	3	Lipid reprogramming	2.295	0.006069
HMGCS1	3	Lipid reprogramming	-1.5711	0.006069
LPGAT1	3	Lipid reprogramming	0.7491	0.006069
MPC2	3	Lipid reprogramming	1.3104	0.006069
NMT1	3	Lipid reprogramming	-0.9945	0.006069
PDHX	3	Lipid reprogramming	-1.1058	0.006069
PPARD	3	Lipid reprogramming	1.5702	0.006069
SPTLC2	3	Lipid reprogramming	3.6403	0.006069
ADI1	4	Sulfur amino acid metabolism	0.9714	1.33219e-05
ENOPH1	4	Sulfur amino acid metabolism	-2.9621	1.33219e-05
ADRB2	5	Clathrin-mediated endocytosis	1.6783	0.0319755
ADRBK1	5	Clathrin-mediated endocytosis	NA	0.0319755
ALDOA	6	Glucose metabolism	-1.2434	1.33383e-09
ALDOC	6	Glucose metabolism	3.9179	1.33383e-09
AMDHD2	6	Glucose metabolism	0.8579	1.33383e-09
GNPDA1	6	Glucose metabolism	-0.6428	1.33383e-09
PFKM	6	Glucose metabolism	NA	1.33383e-09
PFKP	6	Glucose metabolism	NA	1.33383e-09
CYCS	7	Formation of apoptosome	-1.2236	3.02179e-05
APAF1	7	Formation of apoptosome	NA	3.02179e-05
SCO2	7	Formation of apoptosome	NA	3.02179e-05
BRCA1	8	DNA Repair	-0.5698	1.9e-134
CCNH	8	DNA Repair	-0.1874	1.9e-134
CDK4	8	DNA Repair	-0.6295	1.9e-134
CDK7	8	DNA Repair	0.9119	1.9e-134
CHEK1	8	DNA Repair	-0.3508	1.9e-134
CHEK2	8	DNA Repair	-0.5379	1.9e-134
COPS7A	8	DNA Repair	1.7301	1.9e-134
DDB2	8	DNA Repair	0.4497	1.9e-134
GTF2A2	8	DNA Repair	0.9739	1.9e-134
GTF2E2	8	DNA Repair	0.5511	1.9e-134
HIST2H2BE	8	DNA Repair	0.9109	1.9e-134
LIG1	8	DNA Repair	-0.0644	1.9e-134
MCM3	8	DNA Repair	-1.0414	1.9e-134
MNAT1	8	DNA Repair	2.9097	1.9e-134
ORC1	8	DNA Repair	0.1423	1.9e-134
PARP1	8	DNA Repair	0.7503	1.9e-134
PARP2	8	DNA Repair	0.0708	1.9e-134
PCNA	8	DNA Repair	-1.4967	1.9e-134
POLB	8	DNA Repair	0.7638	1.9e-134
POLD4	8	DNA Repair	0.7201	1.9e-134
POLE2	8	DNA Repair	-1.2218	1.9e-134
POLR1C	8	DNA Repair	-0.6971	1.9e-134
POLR2I	8	DNA Repair	-2.6087	1.9e-134
PPIE	8	DNA Repair	1.3962	1.9e-134
RAD9A	8	DNA Repair	2.3676	1.9e-134
RB1	8	DNA Repair	0.2455	1.9e-134
RFC2	8	DNA Repair	-2.3374	1.9e-134
RFC5	8	DNA Repair	-0.7139	1.9e-134
RPA1	8	DNA Repair	0.0115	1.9e-134
RPA2	8	DNA Repair	1.0313	1.9e-134
RPA3	8	DNA Repair	-1.0008	1.9e-134
TFDP1	8	DNA Repair	-0.2983	1.9e-134
TIMELESS	8	DNA Repair	1.0864	1.9e-134
TOPBP1	8	DNA Repair	-1.3535	1.9e-134
TP53	8	DNA Repair	4.6544	1.9e-134
TP53BP1	8	DNA Repair	-2.7377	1.9e-134
USP1	8	DNA Repair	2.8135	1.9e-134
USP7	8	DNA Repair	-0.9528	1.9e-134
APEX1	8	DNA Repair	NA	1.9e-134
AQR	8	DNA Repair	NA	1.9e-134
ATM	8	DNA Repair	NA	1.9e-134
ATRIP	8	DNA Repair	NA	1.9e-134
BARD1	8	DNA Repair	NA	1.9e-134
BLM	8	DNA Repair	NA	1.9e-134
BRIP1	8	DNA Repair	NA	1.9e-134
CDC6	8	DNA Repair	NA	1.9e-134
CDT1	8	DNA Repair	NA	1.9e-134
CHD1L	8	DNA Repair	NA	1.9e-134
CLSPN	8	DNA Repair	NA	1.9e-134
CUL4A	8	DNA Repair	NA	1.9e-134
CUL4B	8	DNA Repair	NA	1.9e-134
DDB1	8	DNA Repair	NA	1.9e-134
DNA2	8	DNA Repair	NA	1.9e-134
DTL	8	DNA Repair	NA	1.9e-134
ERCC1	8	DNA Repair	NA	1.9e-134
ERCC2	8	DNA Repair	NA	1.9e-134
ERCC3	8	DNA Repair	NA	1.9e-134
ERCC4	8	DNA Repair	NA	1.9e-134
ERCC5	8	DNA Repair	NA	1.9e-134
ERCC8	8	DNA Repair	NA	1.9e-134
EXO1	8	DNA Repair	NA	1.9e-134
FEN1	8	DNA Repair	NA	1.9e-134
GTF2H1	8	DNA Repair	NA	1.9e-134
GTF2H2	8	DNA Repair	NA	1.9e-134
GTF2H3	8	DNA Repair	NA	1.9e-134
GTF2H4	8	DNA Repair	NA	1.9e-134
GTF2H5	8	DNA Repair	NA	1.9e-134
HIST3H3	8	DNA Repair	NA	1.9e-134
HMGN1	8	DNA Repair	NA	1.9e-134
HUS1	8	DNA Repair	NA	1.9e-134
ISY1	8	DNA Repair	NA	1.9e-134
KAT5	8	DNA Repair	NA	1.9e-134
KIAA0101	8	DNA Repair	NA	1.9e-134
LIG3	8	DNA Repair	NA	1.9e-134
MAD2L2	8	DNA Repair	NA	1.9e-134
MCM2	8	DNA Repair	NA	1.9e-134
MCM4	8	DNA Repair	NA	1.9e-134
MCM5	8	DNA Repair	NA	1.9e-134
MCM6	8	DNA Repair	NA	1.9e-134
MCM7	8	DNA Repair	NA	1.9e-134
MCM8	8	DNA Repair	NA	1.9e-134
MRE11A	8	DNA Repair	NA	1.9e-134
NBN	8	DNA Repair	NA	1.9e-134
NPLOC4	8	DNA Repair	NA	1.9e-134
ORC2	8	DNA Repair	NA	1.9e-134
ORC3	8	DNA Repair	NA	1.9e-134
ORC4	8	DNA Repair	NA	1.9e-134
ORC5	8	DNA Repair	NA	1.9e-134
ORC6	8	DNA Repair	NA	1.9e-134
PALB2	8	DNA Repair	NA	1.9e-134
POLA1	8	DNA Repair	NA	1.9e-134
POLA2	8	DNA Repair	NA	1.9e-134
POLD1	8	DNA Repair	NA	1.9e-134
POLD2	8	DNA Repair	NA	1.9e-134
POLD3	8	DNA Repair	NA	1.9e-134
POLE	8	DNA Repair	NA	1.9e-134
POLI	8	DNA Repair	NA	1.9e-134
POLK	8	DNA Repair	NA	1.9e-134
PRIM1	8	DNA Repair	NA	1.9e-134
PRIM2	8	DNA Repair	NA	1.9e-134
RAD17	8	DNA Repair	NA	1.9e-134
RAD18	8	DNA Repair	NA	1.9e-134
RAD1	8	DNA Repair	NA	1.9e-134
RAD50	8	DNA Repair	NA	1.9e-134
RAD51AP1	8	DNA Repair	NA	1.9e-134
RAD51B	8	DNA Repair	NA	1.9e-134
RAD52	8	DNA Repair	NA	1.9e-134
RAD9B	8	DNA Repair	NA	1.9e-134
RBBP8	8	DNA Repair	NA	1.9e-134
REV1	8	DNA Repair	NA	1.9e-134
REV3L	8	DNA Repair	NA	1.9e-134
RFC1	8	DNA Repair	NA	1.9e-134
RFC3	8	DNA Repair	NA	1.9e-134
RFC4	8	DNA Repair	NA	1.9e-134
RHNO1	8	DNA Repair	NA	1.9e-134
RMI1	8	DNA Repair	NA	1.9e-134
RMI2	8	DNA Repair	NA	1.9e-134
SPRTN	8	DNA Repair	NA	1.9e-134
TCEA1	8	DNA Repair	NA	1.9e-134
TIPIN	8	DNA Repair	NA	1.9e-134
TOP3A	8	DNA Repair	NA	1.9e-134
UFD1L	8	DNA Repair	NA	1.9e-134
USP43	8	DNA Repair	NA	1.9e-134
UVSSA	8	DNA Repair	NA	1.9e-134
VCP	8	DNA Repair	NA	1.9e-134
WRN	8	DNA Repair	NA	1.9e-134
XAB2	8	DNA Repair	NA	1.9e-134
XPA	8	DNA Repair	NA	1.9e-134
XRCC1	8	DNA Repair	NA	1.9e-134
XRCC2	8	DNA Repair	NA	1.9e-134
ZBTB32	8	DNA Repair	NA	1.9e-134
ZNF830	8	DNA Repair	NA	1.9e-134
XRCC3	8	DNA Repair	NA	1.9e-134
USP10	8	DNA Repair	NA	1.9e-134
APP	9	Signal Transduction	-1.6139	0.00660166
C5	9	Signal Transduction	0.6525	0.00660166
CASK	9	Signal Transduction	4.5751	0.00660166
CXCL2	9	Signal Transduction	4.2435	0.00660166
CXCR4	9	Signal Transduction	0.6866	0.00660166
GNAI1	9	Signal Transduction	1.0483	0.00660166
GNAI2	9	Signal Transduction	0.8213	0.00660166
GPER1	9	Signal Transduction	1.4321	0.00660166
HEBP1	9	Signal Transduction	-1.4214	0.00660166
ICAM3	9	Signal Transduction	4.9585	0.00660166
IQGAP1	9	Signal Transduction	-1.4634	0.00660166
LPAR2	9	Signal Transduction	1.1133	0.00660166
SNAP25	9	Signal Transduction	0.5501	0.00660166
STX1A	9	Signal Transduction	3.2185	0.00660166
STXBP1	9	Signal Transduction	-0.7667	0.00660166
FPR2	9	Signal Transduction	NA	0.00660166
LIN7B	9	Signal Transduction	NA	0.00660166
RGS18	9	Signal Transduction	NA	0.00660166
RGS19	9	Signal Transduction	NA	0.00660166
RGS21	9	Signal Transduction	NA	0.00660166
SAA1	9	Signal Transduction	NA	0.00660166
ARHGAP1	10	NA	0.7465
ARHGEF2	11	NA	0.7591
ARPP19	12	NA	-0.7968
ATF6	13	Metabolism of proteins	1.5019	5.15072e-16
EDEM1	13	Metabolism of proteins	2.1813	5.15072e-16
FKBP14	13	Metabolism of proteins	1.5662	5.15072e-16
HYOU1	13	Metabolism of proteins	-1.3421	5.15072e-16
MBTPS1	13	Metabolism of proteins	0.7199	5.15072e-16
PDIA5	13	Metabolism of proteins	2.0584	5.15072e-16
TATDN2	13	Metabolism of proteins	-0.8653	5.15072e-16
XBP1	13	Metabolism of proteins	1.7545	5.15072e-16
ATG3	14	Autophagy	-3.6093	1.06928e-11
MTERF3	14	Autophagy	-3.3675	1.06928e-11
SQSTM1	14	Autophagy	-0.5055	1.06928e-11
VDAC1	14	Autophagy	0.8561	1.06928e-11
MAP1LC3A	14	Autophagy	NA	1.06928e-11
MAP1LC3B	14	Autophagy	NA	1.06928e-11
ATP1B1	15	NA	-0.5968
SLC5A6	15	NA	-0.572
ATP2C1	16	NA	0.5491
ATP6V0B	17	Glycogen metabolism	-1.5141	3.37875e-10
ATP6V1D	17	Glycogen metabolism	-2.1624	3.37875e-10
PGM1	17	Glycogen metabolism	1.4721	3.37875e-10
PHKB	17	Glycogen metabolism	1.184	3.37875e-10
PHKG2	17	Glycogen metabolism	0.5836	3.37875e-10
PYGL	17	Glycogen metabolism	-1.428	3.37875e-10
SLC25A4	17	Glycogen metabolism	-0.7503	3.37875e-10
TIMM22	17	Glycogen metabolism	0.8052	3.37875e-10
PHKA2	17	Glycogen metabolism	NA	3.37875e-10
B4GAT1	18	NA	-1.2091
RFNG	18	NA	0.5349
SLC35A3	18	NA	-1.4093
BAD	19	Programmed Cell Death	-6.2821	9.04368e-09
BCL2	19	Programmed Cell Death	0.9612	9.04368e-09
BID	19	Programmed Cell Death	1.2924	9.04368e-09
PMAIP1	19	Programmed Cell Death	0.507	9.04368e-09
BCL2L1	19	Programmed Cell Death	NA	9.04368e-09
BAX	20	Apoptosis	-0.3951	3.25606e-05
FAS	20	Apoptosis	3.692	3.25606e-05
TP53BP2	20	Apoptosis	-0.8289	3.25606e-05
BNIP3L	21	NA	-0.6768
CAPN1	22	Integrin cell surface interactions	-1.4079	0.00215909
ITGAE	22	Integrin cell surface interactions	-2.2402	0.00215909
CDH1	22	Integrin cell surface interactions	NA	0.00215909
CASP3	23	Apoptosis induced DNA fragmentation	-1.0675	2.12247e-05
DFFA	23	Apoptosis induced DNA fragmentation	-2.1456	2.12247e-05
DSG2	23	Apoptosis induced DNA fragmentation	-0.743	2.12247e-05
CCND3	24	Cellular Senescence	0.2487	6.46388e-09
CDK6	24	Cellular Senescence	3.6255	6.46388e-09
CDKN2A	24	Cellular Senescence	1.4515	6.46388e-09
E2F2	24	Cellular Senescence	1.9087	6.46388e-09
CCND2	24	Cellular Senescence	NA	6.46388e-09
CDKN2B	24	Cellular Senescence	NA	6.46388e-09
CDKN2C	24	Cellular Senescence	NA	6.46388e-09
CDKN2D	24	Cellular Senescence	NA	6.46388e-09
CDC25B	25	NA	-1.5851
CDC25C	26	NA	NA
CDK5R1	27	NA	0.7164
CEBPA	28	Developmental Biology	1.9661	5.39438e-08
CEBPD	28	Developmental Biology	-0.798	5.39438e-08
PPARG	28	Developmental Biology	4.8906	5.39438e-08
EBF1	28	Developmental Biology	NA	5.39438e-08
CHAC1	29	Glutathione synthesis and recycling	-0.8859	4.6521e-06
CNDP2	29	Glutathione synthesis and recycling	-3.2898	4.6521e-06
CHMP6	30	NA	3.0448
COG2	31	Vesicle-mediated transport	-2.0813	4.40295e-20
COG4	31	Vesicle-mediated transport	-1.966	4.40295e-20
COG7	31	Vesicle-mediated transport	1.8875	4.40295e-20
SPTAN1	31	Vesicle-mediated transport	0.763	4.40295e-20
TRAPPC3	31	Vesicle-mediated transport	0.9766	4.40295e-20
TRAPPC6A	31	Vesicle-mediated transport	1.1662	4.40295e-20
YKT6	31	Vesicle-mediated transport	-1.7041	4.40295e-20
GOLGA2	31	Vesicle-mediated transport	NA	4.40295e-20
GOLIM4	31	Vesicle-mediated transport	NA	4.40295e-20
GORASP1	31	Vesicle-mediated transport	NA	4.40295e-20
RAB30	31	Vesicle-mediated transport	NA	4.40295e-20
RAB36	31	Vesicle-mediated transport	NA	4.40295e-20
RAB39A	31	Vesicle-mediated transport	NA	4.40295e-20
RAB41	31	Vesicle-mediated transport	NA	4.40295e-20
SNAP29	31	Vesicle-mediated transport	NA	4.40295e-20
COL4A1	32	Extracellular matrix organization	1.5989	0.000141441
P4HA2	32	Extracellular matrix organization	0.965	0.000141441
PLOD3	32	Extracellular matrix organization	-1.7973	0.000141441
CTNND1	33	NA	-1.2294
DAXX	34	NA	0.5894
DDIT4	35	TP53 Regulates Metabolic Genes	1.107	0.00122373
SFN	35	TP53 Regulates Metabolic Genes	-0.9265	0.00122373
DERA	36	NA	1.0287
DRAP1	37	NA	1.4436
DUSP3	38	NA	-2.4427
DUSP4	39	NA	0.6561
E2F3	40	NA	NA
MYC	41	Signaling by TGF-beta Receptor Complex	0.8537	3.65156e-08
SMAD3	41	Signaling by TGF-beta Receptor Complex	-0.5745	3.65156e-08
E2F5	41	Signaling by TGF-beta Receptor Complex	NA	3.65156e-08
RBL1	41	Signaling by TGF-beta Receptor Complex	NA	3.65156e-08
EDN1	42	NA	-0.5979
EED	43	NA	0.5181
EIF5	44	Eukaryotic Translation Initiation	-2.0683	8.02099e-05
RPN1	44	Eukaryotic Translation Initiation	-2.9354	8.02099e-05
RPP38	44	Eukaryotic Translation Initiation	0.8995	8.02099e-05
RPS5	44	Eukaryotic Translation Initiation	0.6114	8.02099e-05
RPS6	44	Eukaryotic Translation Initiation	-1.9476	8.02099e-05
ELAVL1	45	mRNA Splicing - Major Pathway	0.6779	0.000959232
LSM6	45	mRNA Splicing - Major Pathway	1.6877	0.000959232
EPRS	46	NA	0.8342
FPGS	46	NA	-0.7459
SLC25A13	46	NA	-0.5781
ERO1A	47	NA	0.5979
EXOSC4	48	Metabolism of RNA	4.0588	8.99883e-05
HEATR1	48	Metabolism of RNA	-1.5375	8.99883e-05
UTP14A	48	Metabolism of RNA	1.1084	8.99883e-05
ZFP36	48	Metabolism of RNA	0.5502	8.99883e-05
FAH	49	Tyrosine catabolism	1.0163	8.72269e-06
GSTZ1	49	Tyrosine catabolism	-1.0276	8.72269e-06
FKBP4	50	NA	-1.8376
FOS	51	MAP kinase activation	-2.1105	8.0409e-06
JUN	51	MAP kinase activation	-0.5825	8.0409e-06
MAPK9	51	MAP kinase activation	0.6173	8.0409e-06
IGFBP7	51	MAP kinase activation	NA	8.0409e-06
FOXO3	52	NA	1.1708
GABPB1	53	NA	2.4504
POLG2	53	NA	-1.0036
GADD45A	54	NA	-0.0172
GNAS	55	NA	-4.9734
GRB10	56	NA	2.946
GRK5	57	NA	NA
HDAC6	58	HSF1 activation	2.5554	3.83798e-05
PTGES3	58	HSF1 activation	NA	3.83798e-05
HMG20B	59	NA	1.3202
HMGA2	60	NA	-0.6227
BLVRA	61	Metabolism of porphyrins	0.5681
HMOX1	61	Metabolism of porphyrins	0.6238
HSP90AB1	62	NA	NA
IFNAR1	63	NA	-0.5353
IGF1R	64	NA	-1.9972
IKBKE	65	NA	1.324
IL1B	66	C-type lectin receptors (CLRs)	0.5457
MALT1	66	C-type lectin receptors (CLRs)	3.2791
INTS3	67	NA	-3.4557
KAT6A	68	NA	3.156
KIF20A	69	NA	1.1131
KTN1	70	NA	-1.0306
LRIG1	71	NA	NA
LYPLA1	72	NOSIP mediated eNOS trafficking	-1.9455	5.06216e-08
NOS3	72	NOSIP mediated eNOS trafficking	1.7501	5.06216e-08
NOSIP	72	NOSIP mediated eNOS trafficking	0.5194	5.06216e-08
MAPKAPK3	73	NA	-0.6798
MAPKAPK5	74	NA	-0.4646
MASTL	75	NA	NA
MBOAT7	76	NA	1.0124
MDM4	77	NA	NA
MEF2C	78	NA	1.6785
MKNK1	79	NA	0.6775
MSH6	80	Mismatch Repair	-1.424	1.14485e-11
MLH1	80	Mismatch Repair	NA	1.14485e-11
MSH2	80	Mismatch Repair	NA	1.14485e-11
PMS2	80	Mismatch Repair	NA	1.14485e-11
MMP1	81	NA	2.0649
MRPL12	82	Mitochondrial translation elongation	1.1039	9.42315e-05
MRPL19	82	Mitochondrial translation elongation	-2.62	9.42315e-05
MTF2	83	NA	-1.2919
MYBL2	84	NA	-0.6981
NCAPD2	85	M Phase	-0.1724
SMC4	85	M Phase	-0.9667
NCAPG	85	M Phase	NA
NCAPH	85	M Phase	NA
NET1	86	NA	-3.5621
NFKBIE	87	NA	-2.2675
NOC2L	88	NA	NA
NR3C1	89	NA	0.5547
OXCT1	90	NA	-2.0364
SDHB	90	NA	-1.337
PCBP4	91	NA	NA
POP4	92	NA	0.5816
PTPRK	93	NA	-4.9918
RAB27A	94	NA	2.4224
RALB	95	NA	-0.8586
RGS2	96	NA	-1.2959
RPIA	97	NA	-2.6158
RPS6KA1	98	NA	-2.5008
EIF4EBP1	99	MTOR signalling	-1.344	0.000137448
RRAGA	99	MTOR signalling	1.1075	0.000137448
RRP8	100	Epigenetic regulation of gene expression	1.5299	0.000388592
SUV39H1	100	Epigenetic regulation of gene expression	-0.5336	0.000388592
SLC35A1	101	Sialic acid metabolism	1.308	7.44336e-05
ST3GAL5	101	Sialic acid metabolism	0.5005	7.44336e-05
SORBS3	102	Smooth Muscle Contraction	-0.8448	4.12345e-05
TPM1	102	Smooth Muscle Contraction	-0.7229	4.12345e-05
SPR	103	NA	-5.3388
STAP2	104	NA	-0.8054
SUZ12	105	NA	-1.6734
TIMP2	106	NA	-0.5554
TJP1	107	NA	2.0711
TNFRSF21	108	NA	1.5143
TRIB3	109	NA	-0.8696
VPS28	110	NA	-3.8355
VPS72	111	NA	-2.3398
ZNF385A	112	NA	NA
CPNE3	113	NA	-1.6788
SCARB1	114	NA	1.2661
SPP1	115	NA	1.0399
ETS1	116	NA	-0.7883
SOCS2	117	NA	0.8242
TBXA2R	118	NA	0.5872
CTTN	119	NA	1.4971
CBR1	120	NA	1.5721
TXLNA	121	NA	-1.17

## Sheet: TYKnu-Reactome_Ola
Gene	Module	Pathway	TYKNU	p.adjust
ABL1	1	NA	-1.6269
ADRBK1	2	NA	NA
AGL	3	Glycogen metabolism	-0.5275	3.26103e-11
GAA	3	Glycogen metabolism	0.6963	3.26103e-11
HK1	3	Glycogen metabolism	0.5203	3.26103e-11
PGM1	3	Glycogen metabolism	0.7063	3.26103e-11
SLC37A4	3	Glycogen metabolism	-0.506	3.26103e-11
GYG1	3	Glycogen metabolism	NA	3.26103e-11
GYG2	3	Glycogen metabolism	NA	3.26103e-11
ALAS1	4	Pyruvate metabolism and Citric Acid (TCA) cycle	0.9492	0.000147225
DLD	4	Pyruvate metabolism and Citric Acid (TCA) cycle	1.0132	0.000147225
PDHX	4	Pyruvate metabolism and Citric Acid (TCA) cycle	-2.3238	0.000147225
ALDOA	5	Glucose metabolism	0.9485	1.62772e-10
ALDOC	5	Glucose metabolism	-0.66	1.62772e-10
PFKL	5	Glucose metabolism	1.1112	1.62772e-10
PFKM	5	Glucose metabolism	NA	1.62772e-10
PFKP	5	Glucose metabolism	NA	1.62772e-10
AURKA	6	Cellular Senescence	-1.0817	6.10648e-33
CCNA1	6	Cellular Senescence	-0.1719	6.10648e-33
CCNA2	6	Cellular Senescence	-0.6383	6.10648e-33
CCNE2	6	Cellular Senescence	-0.4329	6.10648e-33
CDK2	6	Cellular Senescence	-1.1226	6.10648e-33
CDKN1A	6	Cellular Senescence	0.7728	6.10648e-33
CDKN1B	6	Cellular Senescence	1.9513	6.10648e-33
ORC1	6	Cellular Senescence	0.2981	6.10648e-33
PSMB10	6	Cellular Senescence	0.8359	6.10648e-33
PSMB8	6	Cellular Senescence	-2.4439	6.10648e-33
PSMD2	6	Cellular Senescence	1.8719	6.10648e-33
PSME2	6	Cellular Senescence	-3.7403	6.10648e-33
SKP1	6	Cellular Senescence	0.4702	6.10648e-33
TFDP1	6	Cellular Senescence	-0.7214	6.10648e-33
UBE2C	6	Cellular Senescence	-0.6659	6.10648e-33
ANAPC10	6	Cellular Senescence	NA	6.10648e-33
ANAPC11	6	Cellular Senescence	NA	6.10648e-33
ANAPC15	6	Cellular Senescence	NA	6.10648e-33
ANAPC16	6	Cellular Senescence	NA	6.10648e-33
ANAPC1	6	Cellular Senescence	NA	6.10648e-33
ANAPC2	6	Cellular Senescence	NA	6.10648e-33
ANAPC4	6	Cellular Senescence	NA	6.10648e-33
ANAPC5	6	Cellular Senescence	NA	6.10648e-33
ANAPC7	6	Cellular Senescence	NA	6.10648e-33
CCNE1	6	Cellular Senescence	NA	6.10648e-33
CDC16	6	Cellular Senescence	NA	6.10648e-33
CDC23	6	Cellular Senescence	NA	6.10648e-33
CDC26	6	Cellular Senescence	NA	6.10648e-33
CDC27	6	Cellular Senescence	NA	6.10648e-33
CDC6	6	Cellular Senescence	NA	6.10648e-33
CKS1B	6	Cellular Senescence	NA	6.10648e-33
CUL1	6	Cellular Senescence	NA	6.10648e-33
FZR1	6	Cellular Senescence	NA	6.10648e-33
RBL2	6	Cellular Senescence	NA	6.10648e-33
SKP2	6	Cellular Senescence	NA	6.10648e-33
UBE2D1	6	Cellular Senescence	NA	6.10648e-33
CASP3	7	Programmed Cell Death	-0.659	2.87865e-10
CASP7	7	Programmed Cell Death	0.9163	2.87865e-10
CYCS	7	Programmed Cell Death	-0.5244	2.87865e-10
DSG2	7	Programmed Cell Death	-1.3008	2.87865e-10
APAF1	7	Programmed Cell Death	NA	2.87865e-10
GAS2	7	Programmed Cell Death	NA	2.87865e-10
BRCA1	8	DNA Repair	-0.6967	9.85835e-97
CCND1	8	DNA Repair	0.713	9.85835e-97
CCNH	8	DNA Repair	-1.2627	9.85835e-97
CDK4	8	DNA Repair	-0.8021	9.85835e-97
CDK7	8	DNA Repair	0.0389	9.85835e-97
CHEK1	8	DNA Repair	0.7454	9.85835e-97
DDB2	8	DNA Repair	-1.242	9.85835e-97
GTF2E2	8	DNA Repair	0.6534	9.85835e-97
LIG1	8	DNA Repair	0.4333	9.85835e-97
MNAT1	8	DNA Repair	-0.4556	9.85835e-97
PARP1	8	DNA Repair	0.8609	9.85835e-97
PARP2	8	DNA Repair	0.5858	9.85835e-97
PCNA	8	DNA Repair	0.6038	9.85835e-97
PNKP	8	DNA Repair	1.4874	9.85835e-97
POLB	8	DNA Repair	1.1825	9.85835e-97
POLD4	8	DNA Repair	-0.5394	9.85835e-97
POLR1C	8	DNA Repair	-1.038	9.85835e-97
POLR2K	8	DNA Repair	-0.8427	9.85835e-97
RFC2	8	DNA Repair	-0.1695	9.85835e-97
RFC5	8	DNA Repair	-0.7382	9.85835e-97
RNMT	8	DNA Repair	0.6403	9.85835e-97
RPA1	8	DNA Repair	0.8793	9.85835e-97
RPA2	8	DNA Repair	-0.3852	9.85835e-97
RPA3	8	DNA Repair	0.1842	9.85835e-97
TP53	8	DNA Repair	0.1716	9.85835e-97
UBE2L6	8	DNA Repair	-1.289	9.85835e-97
USP1	8	DNA Repair	-0.5492	9.85835e-97
APEX1	8	DNA Repair	NA	9.85835e-97
ATM	8	DNA Repair	NA	9.85835e-97
BLM	8	DNA Repair	NA	9.85835e-97
BRIP1	8	DNA Repair	NA	9.85835e-97
CHD1L	8	DNA Repair	NA	9.85835e-97
CUL4A	8	DNA Repair	NA	9.85835e-97
CUL4B	8	DNA Repair	NA	9.85835e-97
DDB1	8	DNA Repair	NA	9.85835e-97
DNA2	8	DNA Repair	NA	9.85835e-97
DTL	8	DNA Repair	NA	9.85835e-97
ERCC2	8	DNA Repair	NA	9.85835e-97
ERCC3	8	DNA Repair	NA	9.85835e-97
ERCC4	8	DNA Repair	NA	9.85835e-97
ERCC5	8	DNA Repair	NA	9.85835e-97
EXO1	8	DNA Repair	NA	9.85835e-97
FEN1	8	DNA Repair	NA	9.85835e-97
GTF2H1	8	DNA Repair	NA	9.85835e-97
GTF2H2	8	DNA Repair	NA	9.85835e-97
GTF2H3	8	DNA Repair	NA	9.85835e-97
GTF2H4	8	DNA Repair	NA	9.85835e-97
GTF2H5	8	DNA Repair	NA	9.85835e-97
KIAA0101	8	DNA Repair	NA	9.85835e-97
LIG3	8	DNA Repair	NA	9.85835e-97
MRE11A	8	DNA Repair	NA	9.85835e-97
NBN	8	DNA Repair	NA	9.85835e-97
PIAS1	8	DNA Repair	NA	9.85835e-97
POLA1	8	DNA Repair	NA	9.85835e-97
POLD1	8	DNA Repair	NA	9.85835e-97
POLD2	8	DNA Repair	NA	9.85835e-97
POLD3	8	DNA Repair	NA	9.85835e-97
POLK	8	DNA Repair	NA	9.85835e-97
RAD18	8	DNA Repair	NA	9.85835e-97
RAD50	8	DNA Repair	NA	9.85835e-97
RBBP8	8	DNA Repair	NA	9.85835e-97
RBX1	8	DNA Repair	NA	9.85835e-97
RFC1	8	DNA Repair	NA	9.85835e-97
RFC3	8	DNA Repair	NA	9.85835e-97
RFC4	8	DNA Repair	NA	9.85835e-97
RMI1	8	DNA Repair	NA	9.85835e-97
RMI2	8	DNA Repair	NA	9.85835e-97
RPS27A	8	DNA Repair	NA	9.85835e-97
SUMO1	8	DNA Repair	NA	9.85835e-97
TOP3A	8	DNA Repair	NA	9.85835e-97
UBA52	8	DNA Repair	NA	9.85835e-97
UBB	8	DNA Repair	NA	9.85835e-97
UBC	8	DNA Repair	NA	9.85835e-97
USP43	8	DNA Repair	NA	9.85835e-97
WRN	8	DNA Repair	NA	9.85835e-97
XPA	8	DNA Repair	NA	9.85835e-97
XRCC1	8	DNA Repair	NA	9.85835e-97
ARHGEF12	9	NA	0.5812
ATP6V0B	10	Transport of small molecules	-0.7086	0.000417904
ATP6V1D	10	Transport of small molecules	0.5428	0.000417904
GNAS	10	Transport of small molecules	0.7157	0.000417904
SLC25A4	10	Transport of small molecules	-2.2201	0.000417904
ARL2BP	10	Transport of small molecules	NA	0.000417904
ATF6	11	NA	-0.6092
ATG3	12	Autophagy	0.788	2.38995e-08
IL1B	12	Autophagy	-0.7207	2.38995e-08
SQSTM1	12	Autophagy	-1.2529	2.38995e-08
VDAC1	12	Autophagy	1.1972	2.38995e-08
MAP1LC3A	12	Autophagy	NA	2.38995e-08
MAP1LC3B	12	Autophagy	NA	2.38995e-08
MAP3K3	12	Autophagy	NA	2.38995e-08
CALM3	13	Signaling by Receptor Tyrosine Kinases	-0.6511	1.54197e-30
CBLB	13	Signaling by Receptor Tyrosine Kinases	0.6726	1.54197e-30
CRKL	13	Signaling by Receptor Tyrosine Kinases	-0.9151	1.54197e-30
EPHB2	13	Signaling by Receptor Tyrosine Kinases	1.2378	1.54197e-30
FGFR2	13	Signaling by Receptor Tyrosine Kinases	0.8614	1.54197e-30
FGFR4	13	Signaling by Receptor Tyrosine Kinases	-0.7778	1.54197e-30
FRS2	13	Signaling by Receptor Tyrosine Kinases	0.6572	1.54197e-30
FYN	13	Signaling by Receptor Tyrosine Kinases	-0.8581	1.54197e-30
GNA11	13	Signaling by Receptor Tyrosine Kinases	-0.575	1.54197e-30
GNA15	13	Signaling by Receptor Tyrosine Kinases	1.8223	1.54197e-30
GNAI1	13	Signaling by Receptor Tyrosine Kinases	5.1211	1.54197e-30
GNAI2	13	Signaling by Receptor Tyrosine Kinases	-1.2046	1.54197e-30
KIT	13	Signaling by Receptor Tyrosine Kinases	-0.253	1.54197e-30
LYN	13	Signaling by Receptor Tyrosine Kinases	-0.4655	1.54197e-30
MYO10	13	Signaling by Receptor Tyrosine Kinases	0.5975	1.54197e-30
NCK1	13	Signaling by Receptor Tyrosine Kinases	1.5586	1.54197e-30
PAK1	13	Signaling by Receptor Tyrosine Kinases	-0.8412	1.54197e-30
PDGFA	13	Signaling by Receptor Tyrosine Kinases	0.3047	1.54197e-30
PIK3CA	13	Signaling by Receptor Tyrosine Kinases	-0.975	1.54197e-30
PIK3R3	13	Signaling by Receptor Tyrosine Kinases	0.1096	1.54197e-30
PIK3R4	13	Signaling by Receptor Tyrosine Kinases	0.6862	1.54197e-30
PIP4K2B	13	Signaling by Receptor Tyrosine Kinases	0.7274	1.54197e-30
PRKCD	13	Signaling by Receptor Tyrosine Kinases	-0.5642	1.54197e-30
PRKCQ	13	Signaling by Receptor Tyrosine Kinases	-1.0146	1.54197e-30
PTK2	13	Signaling by Receptor Tyrosine Kinases	-0.2483	1.54197e-30
RHOA	13	Signaling by Receptor Tyrosine Kinases	1.5842	1.54197e-30
SRC	13	Signaling by Receptor Tyrosine Kinases	-0.3004	1.54197e-30
STAT1	13	Signaling by Receptor Tyrosine Kinases	-0.6423	1.54197e-30
STAT5B	13	Signaling by Receptor Tyrosine Kinases	-0.6343	1.54197e-30
SYK	13	Signaling by Receptor Tyrosine Kinases	-0.6259	1.54197e-30
VAV3	13	Signaling by Receptor Tyrosine Kinases	-0.6869	1.54197e-30
WASF3	13	Signaling by Receptor Tyrosine Kinases	-0.6921	1.54197e-30
ZMYM2	13	Signaling by Receptor Tyrosine Kinases	-0.9035	1.54197e-30
AXL	13	Signaling by Receptor Tyrosine Kinases	NA	1.54197e-30
CBL	13	Signaling by Receptor Tyrosine Kinases	NA	1.54197e-30
DVL1	13	Signaling by Receptor Tyrosine Kinases	NA	1.54197e-30
DVL2	13	Signaling by Receptor Tyrosine Kinases	NA	1.54197e-30
DVL3	13	Signaling by Receptor Tyrosine Kinases	NA	1.54197e-30
EFNB1	13	Signaling by Receptor Tyrosine Kinases	NA	1.54197e-30
EFNB2	13	Signaling by Receptor Tyrosine Kinases	NA	1.54197e-30
EFNB3	13	Signaling by Receptor Tyrosine Kinases	NA	1.54197e-30
GRB2	13	Signaling by Receptor Tyrosine Kinases	NA	1.54197e-30
INPP5A	13	Signaling by Receptor Tyrosine Kinases	NA	1.54197e-30
INPP5B	13	Signaling by Receptor Tyrosine Kinases	NA	1.54197e-30
INPP5J	13	Signaling by Receptor Tyrosine Kinases	NA	1.54197e-30
ITPKA	13	Signaling by Receptor Tyrosine Kinases	NA	1.54197e-30
ITPKB	13	Signaling by Receptor Tyrosine Kinases	NA	1.54197e-30
ITPKC	13	Signaling by Receptor Tyrosine Kinases	NA	1.54197e-30
KDR	13	Signaling by Receptor Tyrosine Kinases	NA	1.54197e-30
KITLG	13	Signaling by Receptor Tyrosine Kinases	NA	1.54197e-30
KLRC2	13	Signaling by Receptor Tyrosine Kinases	NA	1.54197e-30
KLRD1	13	Signaling by Receptor Tyrosine Kinases	NA	1.54197e-30
LCP2	13	Signaling by Receptor Tyrosine Kinases	NA	1.54197e-30
PDGFB	13	Signaling by Receptor Tyrosine Kinases	NA	1.54197e-30
PDGFRA	13	Signaling by Receptor Tyrosine Kinases	NA	1.54197e-30
PDGFRB	13	Signaling by Receptor Tyrosine Kinases	NA	1.54197e-30
PIK3R1	13	Signaling by Receptor Tyrosine Kinases	NA	1.54197e-30
PIK3R2	13	Signaling by Receptor Tyrosine Kinases	NA	1.54197e-30
PIP4K2A	13	Signaling by Receptor Tyrosine Kinases	NA	1.54197e-30
PIP4K2C	13	Signaling by Receptor Tyrosine Kinases	NA	1.54197e-30
PIP5K1A	13	Signaling by Receptor Tyrosine Kinases	NA	1.54197e-30
PIP5K1B	13	Signaling by Receptor Tyrosine Kinases	NA	1.54197e-30
PIP5K1C	13	Signaling by Receptor Tyrosine Kinases	NA	1.54197e-30
PLCB4	13	Signaling by Receptor Tyrosine Kinases	NA	1.54197e-30
PLCG1	13	Signaling by Receptor Tyrosine Kinases	NA	1.54197e-30
PLCG2	13	Signaling by Receptor Tyrosine Kinases	NA	1.54197e-30
PRKCE	13	Signaling by Receptor Tyrosine Kinases	NA	1.54197e-30
PTEN	13	Signaling by Receptor Tyrosine Kinases	NA	1.54197e-30
PTPN11	13	Signaling by Receptor Tyrosine Kinases	NA	1.54197e-30
RAC1	13	Signaling by Receptor Tyrosine Kinases	NA	1.54197e-30
SH2D2A	13	Signaling by Receptor Tyrosine Kinases	NA	1.54197e-30
SYNJ1	13	Signaling by Receptor Tyrosine Kinases	NA	1.54197e-30
TRAT1	13	Signaling by Receptor Tyrosine Kinases	NA	1.54197e-30
TREM2	13	Signaling by Receptor Tyrosine Kinases	NA	1.54197e-30
TRIO	13	Signaling by Receptor Tyrosine Kinases	NA	1.54197e-30
VAV1	13	Signaling by Receptor Tyrosine Kinases	NA	1.54197e-30
VEGFA	13	Signaling by Receptor Tyrosine Kinases	NA	1.54197e-30
BAX	14	Apoptosis	0.959	1.18436e-09
CFLAR	14	Apoptosis	0.5175	1.18436e-09
DDIT4	14	Apoptosis	1.6356	1.18436e-09
FAS	14	Apoptosis	4.8808	1.18436e-09
TP53BP2	14	Apoptosis	-0.6745	1.18436e-09
TP63	14	Apoptosis	NA	1.18436e-09
TP73	14	Apoptosis	NA	1.18436e-09
BNIP3L	15	TP53 Regulates Transcription of Cell Death Genes	1.2971	4.16751e-05
STEAP3	15	TP53 Regulates Transcription of Cell Death Genes	NA	4.16751e-05
DNAJB1	16	Cellular responses to stress	0.7857	6.3401e-18
DNAJB6	16	Cellular responses to stress	0.6937	6.3401e-18
HSPA1A	16	Cellular responses to stress	-0.1544	6.3401e-18
HSPA4	16	Cellular responses to stress	-1.5558	6.3401e-18
NUP133	16	Cellular responses to stress	-0.8098	6.3401e-18
NUP62	16	Cellular responses to stress	0.8019	6.3401e-18
NUP85	16	Cellular responses to stress	-0.5451	6.3401e-18
NUP88	16	Cellular responses to stress	0.7785	6.3401e-18
NUP93	16	Cellular responses to stress	-0.7508	6.3401e-18
PSIP1	16	Cellular responses to stress	0.0485	6.3401e-18
SMC3	16	Cellular responses to stress	0.5451	6.3401e-18
TOP2A	16	Cellular responses to stress	-0.0837	6.3401e-18
C11orf73	16	Cellular responses to stress	NA	6.3401e-18
GCK	16	Cellular responses to stress	NA	6.3401e-18
HMGA1	16	Cellular responses to stress	NA	6.3401e-18
HSPA1B	16	Cellular responses to stress	NA	6.3401e-18
HSPA1L	16	Cellular responses to stress	NA	6.3401e-18
HSPA2	16	Cellular responses to stress	NA	6.3401e-18
HSPA5	16	Cellular responses to stress	NA	6.3401e-18
HSPA6	16	Cellular responses to stress	NA	6.3401e-18
HSPA9	16	Cellular responses to stress	NA	6.3401e-18
IPO8	16	Cellular responses to stress	NA	6.3401e-18
KPNA1	16	Cellular responses to stress	NA	6.3401e-18
KPNA2	16	Cellular responses to stress	NA	6.3401e-18
KPNB1	16	Cellular responses to stress	NA	6.3401e-18
NEK6	16	Cellular responses to stress	NA	6.3401e-18
NEK7	16	Cellular responses to stress	NA	6.3401e-18
SP100	16	Cellular responses to stress	NA	6.3401e-18
HSPA12A	16	Cellular responses to stress	NA	6.3401e-18
HSPA12B	16	Cellular responses to stress	NA	6.3401e-18
HSPA13	16	Cellular responses to stress	NA	6.3401e-18
HSPA14	16	Cellular responses to stress	NA	6.3401e-18
HSPA4L	16	Cellular responses to stress	NA	6.3401e-18
HSPA7	16	Cellular responses to stress	NA	6.3401e-18
KPNA3	16	Cellular responses to stress	NA	6.3401e-18
KPNA4	16	Cellular responses to stress	NA	6.3401e-18
KPNA5	16	Cellular responses to stress	NA	6.3401e-18
KPNA7	16	Cellular responses to stress	NA	6.3401e-18
XPOT	16	Cellular responses to stress	NA	6.3401e-18
CASK	17	NA	-0.6049
CCND2	18	NA	NA
CCND3	19	NA	-0.6867
CD44	20	Glycosaminoglycan metabolism	-0.6224	0.000492735
CHP1	20	Glycosaminoglycan metabolism	-0.7397	0.000492735
CDC25A	21	NA	-0.0291
CDK6	22	NA	-0.5855
CDKN2A	23	NA	2.3329
CDKN2B	24	NA	NA
CDKN2C	25	NA	NA
CDKN2D	26	NA	NA
CDT1	27	NA	NA
CEP57	28	Centrosome maturation	-0.7961	0.000611397
PAFAH1B1	28	Centrosome maturation	0.7782	0.000611397
TCTN1	28	Centrosome maturation	0.9409	0.000611397
CHAC1	29	Glutathione conjugation	0.563
CNDP2	29	Glutathione conjugation	1.042
CHMP6	30	NA	1.6606
KIF14	31	RHO GTPases activate CIT	-0.9645	1.00443e-05
CIT	31	RHO GTPases activate CIT	NA	1.00443e-05
CLTB	32	NA	1.354
CNOT4	33	NA	-0.534
COG2	34	NA	1.5041
COL1A1	35	NA	1.847
P4HA2	35	NA	-0.6548
COPS7A	36	NA	-0.6683
CREB1	37	NA	0.5372
CSNK2A2	38	NA	-1.9178
CXCL2	39	NA	-0.6125
DFFB	40	NA	-0.6005
DPH2	41	Protein repair	-1.5913
MAT2A	41	Protein repair	-0.67
MSRA	41	Protein repair	1.1474
PCMT1	41	Protein repair	0.5014
DUSP3	42	MAP kinase activation	-0.5751	6.00454e-11
DUSP4	42	MAP kinase activation	3.0231	6.00454e-11
DUSP6	42	MAP kinase activation	-0.5004	6.00454e-11
MEF2C	42	MAP kinase activation	0.582	6.00454e-11
MAPK7	42	MAP kinase activation	NA
E2F1	43	NA	NA
E2F2	44	NA	-0.0005
E2F3	45	NA	NA
E2F4	46	NA	NA
E2F5	47	NA	NA
EED	48	NA	1.2208
EFNA1	49	NA	NA
EFNA2	50	NA	NA
EFNA3	51	NA	NA
EFNA4	52	NA	NA
EFNA5	53	NA	NA
EIF4G1	54	NA	-0.8213
ELAVL1	55	mRNA Splicing - Major Pathway	-1.0792	0.000959232
LSM5	55	mRNA Splicing - Major Pathway	-1.0211	0.000959232
EPHA3	56	NA	1.2249
EXOSC4	57	Metabolism of RNA	-1.9015	0.00283753
HEATR1	57	Metabolism of RNA	0.8705	0.00283753
ZFP36	57	Metabolism of RNA	-0.8151	0.00283753
EXT1	58	NA	1.0981
SLC35A3	58	NA	-0.9455
FOXO3	59	MAPK6/MAPK4 signaling	0.7334	0.00207019
MAPKAPK5	59	MAPK6/MAPK4 signaling	-0.3331	0.00207019
HERC6	60	NA	-0.7946
HLA-DRA	61	NA	0.6123
IKBKE	62	NA	-1.3447
KIF20A	63	NA	-0.6169
KIRREL	64	NA	NA
KLHL21	65	NA	2.7967
KLHL9	66	NA	1.8736
KTN1	67	NA	-1.0245
LGMN	68	NA	-0.5215
MAMLD1	69	NA	-0.9622
MCOLN1	70	NA	0.6921
MTA1	71	NA	0.5927
MTF2	72	NA	-2.3052
MYC	73	NA	-1.0985
MYL9	74	NA	-0.5966
NFKB2	75	NA	-0.7546
NFKBIA	76	NA	-0.6531
NGF	77	NA	NA
NOTCH1	78	NA	0.6951
NPHS1	79	NA	NA
NR3C1	80	NA	0.6344
PAK6	81	NA	-1.2077
PARG	82	NA	NA
PHKA1	83	Glycogen metabolism	-1.3543	2.0783e-13
PHKB	83	Glycogen metabolism	0.2301	2.0783e-13
PHKG2	83	Glycogen metabolism	-0.893	2.0783e-13
PYGL	83	Glycogen metabolism	0.8457	2.0783e-13
PHKA2	83	Glycogen metabolism	NA	2.0783e-13
POP4	84	tRNA processing	0.677	0.00014062
RPP38	84	tRNA processing	1.409	0.00014062
PRKACA	85	NA	-0.6875
PTK6	86	NA	NA
PTPRK	87	NA	-2.1981
PXN	88	NA	-1.0698
RBL1	89	NA	NA
RELB	90	NA	0.9441
RGS18	91	NA	NA
RGS19	92	NA	NA
RGS21	93	NA	NA
RGS2	94	NA	0.6645
SAA1	95	NA	NA
SESN1	96	NA	-1.0224
SLC35A1	97	Sialic acid metabolism	-0.9739	7.44336e-05
ST3GAL5	97	Sialic acid metabolism	4.6979	7.44336e-05
SMARCA4	98	RMTs methylate histone arginines	0.5855	0.000271461
SMARCD2	98	RMTs methylate histone arginines	-0.614	0.000271461
SNCA	99	NA	-0.6716
SPRED2	100	NA	-0.5782
SPTAN1	101	NA	-0.5574
STXBP1	102	NA	1.0226
TFDP2	103	NA	NA
TIMM17B	104	NA	0.5391
TJP1	105	NA	-0.5922
TLR4	106	NA	-2.8459
TP53BP1	107	NA	-2.1876
VPS28	108	NA	-1.0879
WEE1	109	NA	NA
ZW10	110	NA	-0.5857
SCARB1	111	NA	-0.9936
RASA1	112	NA	0.5106
UBE3C	113	NA	1.7501
LPAR2	114	NA	-0.788
CTTN	115	NA	-1.0998

## Sheet: RMUGS_Reactome_Ola
Gene	Module	Pathway	RMUGS	p.adjust
CASC3	1	Cellular responses to stress	0.884	2.38242e-31
HSPA1A	1	Cellular responses to stress	-0.0359	2.38242e-31
HSPA4	1	Cellular responses to stress	0.0453	2.38242e-31
HSPA8	1	Cellular responses to stress	-0.8816	2.38242e-31
NUP62	1	Cellular responses to stress	-0.8987	2.38242e-31
NUP88	1	Cellular responses to stress	-1.0444	2.38242e-31
NUP93	1	Cellular responses to stress	-1.1713	2.38242e-31
PSIP1	1	Cellular responses to stress	1.2313	2.38242e-31
RAE1	1	Cellular responses to stress	-0.6939	2.38242e-31
TOP2A	1	Cellular responses to stress	0.0793	2.38242e-31
AAAS	1	Cellular responses to stress	NA	2.38242e-31
AGO2	1	Cellular responses to stress	NA	2.38242e-31
BANF1	1	Cellular responses to stress	NA	2.38242e-31
C11orf73	1	Cellular responses to stress	NA	2.38242e-31
HMGA1	1	Cellular responses to stress	NA	2.38242e-31
HSPA1B	1	Cellular responses to stress	NA	2.38242e-31
HSPA1L	1	Cellular responses to stress	NA	2.38242e-31
HSPA2	1	Cellular responses to stress	NA	2.38242e-31
HSPA5	1	Cellular responses to stress	NA	2.38242e-31
HSPA6	1	Cellular responses to stress	NA	2.38242e-31
HSPA9	1	Cellular responses to stress	NA	2.38242e-31
IPO8	1	Cellular responses to stress	NA	2.38242e-31
KPNA1	1	Cellular responses to stress	NA	2.38242e-31
KPNA2	1	Cellular responses to stress	NA	2.38242e-31
NDC1	1	Cellular responses to stress	NA	2.38242e-31
NEK6	1	Cellular responses to stress	NA	2.38242e-31
NEK7	1	Cellular responses to stress	NA	2.38242e-31
NEK9	1	Cellular responses to stress	NA	2.38242e-31
NUP153	1	Cellular responses to stress	NA	2.38242e-31
NUP155	1	Cellular responses to stress	NA	2.38242e-31
NUP188	1	Cellular responses to stress	NA	2.38242e-31
NUP205	1	Cellular responses to stress	NA	2.38242e-31
NUP210	1	Cellular responses to stress	NA	2.38242e-31
NUP214	1	Cellular responses to stress	NA	2.38242e-31
NUP35	1	Cellular responses to stress	NA	2.38242e-31
NUP50	1	Cellular responses to stress	NA	2.38242e-31
NUP54	1	Cellular responses to stress	NA	2.38242e-31
NUP58	1	Cellular responses to stress	NA	2.38242e-31
NUPL2	1	Cellular responses to stress	NA	2.38242e-31
PHAX	1	Cellular responses to stress	NA	2.38242e-31
PML	1	Cellular responses to stress	NA	2.38242e-31
POM121	1	Cellular responses to stress	NA	2.38242e-31
POM121C	1	Cellular responses to stress	NA	2.38242e-31
SP100	1	Cellular responses to stress	NA	2.38242e-31
TPR	1	Cellular responses to stress	NA	2.38242e-31
HSPA12A	1	Cellular responses to stress	NA	2.38242e-31
HSPA12B	1	Cellular responses to stress	NA	2.38242e-31
HSPA13	1	Cellular responses to stress	NA	2.38242e-31
HSPA14	1	Cellular responses to stress	NA	2.38242e-31
HSPA4L	1	Cellular responses to stress	NA	2.38242e-31
HSPA7	1	Cellular responses to stress	NA	2.38242e-31
KPNA3	1	Cellular responses to stress	NA	2.38242e-31
KPNA4	1	Cellular responses to stress	NA	2.38242e-31
KPNA5	1	Cellular responses to stress	NA	2.38242e-31
KPNA7	1	Cellular responses to stress	NA	2.38242e-31
XPOT	1	Cellular responses to stress	NA	2.38242e-31
ABL1	2	NA	-1.5569
ACD	3	Cellular Senescence	0.6269	1.64007e-05
ARID5B	3	Cellular Senescence	-0.7992	1.64007e-05
CCND1	3	Cellular Senescence	-1.6799	1.64007e-05
CDK4	3	Cellular Senescence	-0.096	1.64007e-05
CDKN2A	3	Cellular Senescence	-1.2994	1.64007e-05
EED	3	Cellular Senescence	-0.7857	1.64007e-05
HIST1H2BK	3	Cellular Senescence	1.7016	1.64007e-05
HIST2H2BE	3	Cellular Senescence	1.0167	1.64007e-05
HMG20B	3	Cellular Senescence	-0.6593	1.64007e-05
JADE2	3	Cellular Senescence	-1.2308	1.64007e-05
JUN	3	Cellular Senescence	1.2164	1.64007e-05
KAT6A	3	Cellular Senescence	-0.9996	1.64007e-05
KAT6B	3	Cellular Senescence	-0.8311	1.64007e-05
KDM3A	3	Cellular Senescence	1.3169	1.64007e-05
KDM5A	3	Cellular Senescence	-0.6089	1.64007e-05
KDM5B	3	Cellular Senescence	0.7485	1.64007e-05
MYC	3	Cellular Senescence	-2.0283	1.64007e-05
RAD51C	3	Cellular Senescence	1.6571	1.64007e-05
SMARCA4	3	Cellular Senescence	-1.4421	1.64007e-05
SMARCC1	3	Cellular Senescence	-0.6877	1.64007e-05
SMARCD2	3	Cellular Senescence	-0.8236	1.64007e-05
SMC4	3	Cellular Senescence	-0.9994	1.64007e-05
SUV39H1	3	Cellular Senescence	-1.4571	1.64007e-05
SUZ12	3	Cellular Senescence	-0.5603	1.64007e-05
TBP	3	Cellular Senescence	0.8812	1.64007e-05
TERF2IP	3	Cellular Senescence	-0.8843	1.64007e-05
CREBBP	3	Cellular Senescence	NA	1.64007e-05
H2AFX	3	Cellular Senescence	NA	1.64007e-05
HIST1H3A	3	Cellular Senescence	NA	1.64007e-05
HIST1H3B	3	Cellular Senescence	NA	1.64007e-05
HIST1H3C	3	Cellular Senescence	NA	1.64007e-05
HIST1H3D	3	Cellular Senescence	NA	1.64007e-05
HIST1H3E	3	Cellular Senescence	NA	1.64007e-05
HIST1H3F	3	Cellular Senescence	NA	1.64007e-05
HIST1H3G	3	Cellular Senescence	NA	1.64007e-05
HIST1H3H	3	Cellular Senescence	NA	1.64007e-05
HIST1H3I	3	Cellular Senescence	NA	1.64007e-05
HIST1H3J	3	Cellular Senescence	NA	1.64007e-05
HIST1H4A	3	Cellular Senescence	NA	1.64007e-05
HIST1H4B	3	Cellular Senescence	NA	1.64007e-05
HIST1H4C	3	Cellular Senescence	NA	1.64007e-05
HIST1H4D	3	Cellular Senescence	NA	1.64007e-05
HIST1H4E	3	Cellular Senescence	NA	1.64007e-05
HIST1H4F	3	Cellular Senescence	NA	1.64007e-05
HIST1H4H	3	Cellular Senescence	NA	1.64007e-05
HIST1H4I	3	Cellular Senescence	NA	1.64007e-05
HIST1H4J	3	Cellular Senescence	NA	1.64007e-05
HIST1H4K	3	Cellular Senescence	NA	1.64007e-05
HIST1H4L	3	Cellular Senescence	NA	1.64007e-05
HIST2H3A	3	Cellular Senescence	NA	1.64007e-05
HIST2H3C	3	Cellular Senescence	NA	1.64007e-05
HIST2H3D	3	Cellular Senescence	NA	1.64007e-05
HIST2H4A	3	Cellular Senescence	NA	1.64007e-05
HIST2H4B	3	Cellular Senescence	NA	1.64007e-05
HIST3H3	3	Cellular Senescence	NA	1.64007e-05
HIST4H4	3	Cellular Senescence	NA	1.64007e-05
ACLY	4	NA	0.757
COASY	4	NA	-0.9721
HDAC6	4	NA	-0.525
NMT1	4	NA	-0.5907
SPTLC2	4	NA	0.8491
ACOT9	5	The citric acid (TCA) cycle and respiratory electron tra	-1.0808	5.50035e-05
DLD	5	The citric acid (TCA) cycle and respiratory electron tra	0.5222	5.50035e-05
MPC2	5	The citric acid (TCA) cycle and respiratory electron tra	1.3207	5.50035e-05
PDHX	5	The citric acid (TCA) cycle and respiratory electron tra	1.6199	5.50035e-05
ADAM10	6	EPH-Ephrin signaling	0.723	1.06325e-28
EPHA3	6	EPH-Ephrin signaling	0.3952	1.06325e-28
LYN	6	EPH-Ephrin signaling	0.6594	1.06325e-28
PTK2	6	EPH-Ephrin signaling	0.8513	1.06325e-28
RAC2	6	EPH-Ephrin signaling	0.7818	1.06325e-28
RHOA	6	EPH-Ephrin signaling	1.5543	1.06325e-28
SRC	6	EPH-Ephrin signaling	-0.3919	1.06325e-28
VAV3	6	EPH-Ephrin signaling	0.7524	1.06325e-28
EPHA10	6	EPH-Ephrin signaling	NA	1.06325e-28
EPHA1	6	EPH-Ephrin signaling	NA	1.06325e-28
EPHA2	6	EPH-Ephrin signaling	NA	1.06325e-28
EPHA4	6	EPH-Ephrin signaling	NA	1.06325e-28
EPHA5	6	EPH-Ephrin signaling	NA	1.06325e-28
EPHA6	6	EPH-Ephrin signaling	NA	1.06325e-28
EPHA7	6	EPH-Ephrin signaling	NA	1.06325e-28
EPHA8	6	EPH-Ephrin signaling	NA	1.06325e-28
ADRB2	7	ADORA2B mediated anti-inflammatory cytokines productio	-0.9114
GNAS	7	ADORA2B mediated anti-inflammatory cytokines productio	-0.5813
AURKB	8	Cell Cycle Checkpoints	-0.1827	5.9126e-123
BIRC5	8	Cell Cycle Checkpoints	-1.0467	5.9126e-123
BUB1B	8	Cell Cycle Checkpoints	0.8343	5.9126e-123
CCNB1	8	Cell Cycle Checkpoints	-0.5265	5.9126e-123
CCNB2	8	Cell Cycle Checkpoints	0.2465	5.9126e-123
CDC20	8	Cell Cycle Checkpoints	-3.9122	5.9126e-123
CDC42	8	Cell Cycle Checkpoints	0.3012	5.9126e-123
CDK1	8	Cell Cycle Checkpoints	-0.5109	5.9126e-123
CENPE	8	Cell Cycle Checkpoints	-0.9154	5.9126e-123
KIF2C	8	Cell Cycle Checkpoints	-1.4017	5.9126e-123
NUP133	8	Cell Cycle Checkpoints	0.0562	5.9126e-123
NUP85	8	Cell Cycle Checkpoints	-0.6518	5.9126e-123
PAFAH1B1	8	Cell Cycle Checkpoints	0.2659	5.9126e-123
PDS5A	8	Cell Cycle Checkpoints	0.2414	5.9126e-123
PLK1	8	Cell Cycle Checkpoints	-2.7226	5.9126e-123
PPP2R5A	8	Cell Cycle Checkpoints	-0.5272	5.9126e-123
PPP2R5E	8	Cell Cycle Checkpoints	0.5022	5.9126e-123
SMC1A	8	Cell Cycle Checkpoints	-1.961	5.9126e-123
SMC3	8	Cell Cycle Checkpoints	0.4105	5.9126e-123
ZW10	8	Cell Cycle Checkpoints	-0.901	5.9126e-123
AHCTF1	8	Cell Cycle Checkpoints	NA	5.9126e-123
APITD1	8	Cell Cycle Checkpoints	NA	5.9126e-123
B9D2	8	Cell Cycle Checkpoints	NA	5.9126e-123
BUB1	8	Cell Cycle Checkpoints	NA	5.9126e-123
BUB3	8	Cell Cycle Checkpoints	NA	5.9126e-123
CASC5	8	Cell Cycle Checkpoints	NA	5.9126e-123
CDCA5	8	Cell Cycle Checkpoints	NA	5.9126e-123
CDCA8	8	Cell Cycle Checkpoints	NA	5.9126e-123
CENPA	8	Cell Cycle Checkpoints	NA	5.9126e-123
CENPC	8	Cell Cycle Checkpoints	NA	5.9126e-123
CENPF	8	Cell Cycle Checkpoints	NA	5.9126e-123
CENPH	8	Cell Cycle Checkpoints	NA	5.9126e-123
CENPI	8	Cell Cycle Checkpoints	NA	5.9126e-123
CENPK	8	Cell Cycle Checkpoints	NA	5.9126e-123
CENPL	8	Cell Cycle Checkpoints	NA	5.9126e-123
CENPM	8	Cell Cycle Checkpoints	NA	5.9126e-123
CENPN	8	Cell Cycle Checkpoints	NA	5.9126e-123
CENPO	8	Cell Cycle Checkpoints	NA	5.9126e-123
CENPP	8	Cell Cycle Checkpoints	NA	5.9126e-123
CENPQ	8	Cell Cycle Checkpoints	NA	5.9126e-123
CENPT	8	Cell Cycle Checkpoints	NA	5.9126e-123
CENPU	8	Cell Cycle Checkpoints	NA	5.9126e-123
CKAP5	8	Cell Cycle Checkpoints	NA	5.9126e-123
CLASP1	8	Cell Cycle Checkpoints	NA	5.9126e-123
CLASP2	8	Cell Cycle Checkpoints	NA	5.9126e-123
CLIP1	8	Cell Cycle Checkpoints	NA	5.9126e-123
DIAPH2	8	Cell Cycle Checkpoints	NA	5.9126e-123
DSN1	8	Cell Cycle Checkpoints	NA	5.9126e-123
ERCC6L	8	Cell Cycle Checkpoints	NA	5.9126e-123
ESPL1	8	Cell Cycle Checkpoints	NA	5.9126e-123
INCENP	8	Cell Cycle Checkpoints	NA	5.9126e-123
ITGB3BP	8	Cell Cycle Checkpoints	NA	5.9126e-123
KIF18A	8	Cell Cycle Checkpoints	NA	5.9126e-123
KIF2A	8	Cell Cycle Checkpoints	NA	5.9126e-123
KIF2B	8	Cell Cycle Checkpoints	NA	5.9126e-123
KNTC1	8	Cell Cycle Checkpoints	NA	5.9126e-123
MAD1L1	8	Cell Cycle Checkpoints	NA	5.9126e-123
MAD2L1	8	Cell Cycle Checkpoints	NA	5.9126e-123
MAPRE1	8	Cell Cycle Checkpoints	NA	5.9126e-123
MIS12	8	Cell Cycle Checkpoints	NA	5.9126e-123
NDC80	8	Cell Cycle Checkpoints	NA	5.9126e-123
NDE1	8	Cell Cycle Checkpoints	NA	5.9126e-123
NDEL1	8	Cell Cycle Checkpoints	NA	5.9126e-123
NSL1	8	Cell Cycle Checkpoints	NA	5.9126e-123
NUDC	8	Cell Cycle Checkpoints	NA	5.9126e-123
NUF2	8	Cell Cycle Checkpoints	NA	5.9126e-123
NUP107	8	Cell Cycle Checkpoints	NA	5.9126e-123
NUP160	8	Cell Cycle Checkpoints	NA	5.9126e-123
NUP37	8	Cell Cycle Checkpoints	NA	5.9126e-123
NUP43	8	Cell Cycle Checkpoints	NA	5.9126e-123
NUP98	8	Cell Cycle Checkpoints	NA	5.9126e-123
PDS5B	8	Cell Cycle Checkpoints	NA	5.9126e-123
PMF1	8	Cell Cycle Checkpoints	NA	5.9126e-123
PPP1CC	8	Cell Cycle Checkpoints	NA	5.9126e-123
PPP2CA	8	Cell Cycle Checkpoints	NA	5.9126e-123
PPP2CB	8	Cell Cycle Checkpoints	NA	5.9126e-123
PPP2R1A	8	Cell Cycle Checkpoints	NA	5.9126e-123
PPP2R1B	8	Cell Cycle Checkpoints	NA	5.9126e-123
PPP2R5B	8	Cell Cycle Checkpoints	NA	5.9126e-123
PPP2R5C	8	Cell Cycle Checkpoints	NA	5.9126e-123
PPP2R5D	8	Cell Cycle Checkpoints	NA	5.9126e-123
RAD21	8	Cell Cycle Checkpoints	NA	5.9126e-123
RANBP2	8	Cell Cycle Checkpoints	NA	5.9126e-123
RANGAP1	8	Cell Cycle Checkpoints	NA	5.9126e-123
RCC2	8	Cell Cycle Checkpoints	NA	5.9126e-123
SEC13	8	Cell Cycle Checkpoints	NA	5.9126e-123
SEH1L	8	Cell Cycle Checkpoints	NA	5.9126e-123
SGOL1	8	Cell Cycle Checkpoints	NA	5.9126e-123
SGOL2	8	Cell Cycle Checkpoints	NA	5.9126e-123
SKA1	8	Cell Cycle Checkpoints	NA	5.9126e-123
SKA2	8	Cell Cycle Checkpoints	NA	5.9126e-123
SPC24	8	Cell Cycle Checkpoints	NA	5.9126e-123
SPC25	8	Cell Cycle Checkpoints	NA	5.9126e-123
SPDL1	8	Cell Cycle Checkpoints	NA	5.9126e-123
STAG1	8	Cell Cycle Checkpoints	NA	5.9126e-123
STAG2	8	Cell Cycle Checkpoints	NA	5.9126e-123
TAOK1	8	Cell Cycle Checkpoints	NA	5.9126e-123
WAPL	8	Cell Cycle Checkpoints	NA	5.9126e-123
XPO1	8	Cell Cycle Checkpoints	NA	5.9126e-123
ZWILCH	8	Cell Cycle Checkpoints	NA	5.9126e-123
ZWINT	8	Cell Cycle Checkpoints	NA	5.9126e-123
AKT1	9	NA	-0.5777
CCNA1	10	G1/S DNA Damage Checkpoints	1.5018	2.1428e-109
CCNA2	10	G1/S DNA Damage Checkpoints	-0.4336	2.1428e-109
CD40	10	G1/S DNA Damage Checkpoints	0.6667	2.1428e-109
CDK2	10	G1/S DNA Damage Checkpoints	-0.4325	2.1428e-109
CDKN1B	10	G1/S DNA Damage Checkpoints	-0.2171	2.1428e-109
CSNK1A1	10	G1/S DNA Damage Checkpoints	-0.8349	2.1428e-109
PSMB10	10	G1/S DNA Damage Checkpoints	-1.9055	2.1428e-109
PSMB8	10	G1/S DNA Damage Checkpoints	-1.7072	2.1428e-109
PSMD10	10	G1/S DNA Damage Checkpoints	1.6012	2.1428e-109
PSMD2	10	G1/S DNA Damage Checkpoints	0.0649	2.1428e-109
PSMD4	10	G1/S DNA Damage Checkpoints	-0.4315	2.1428e-109
PSMD9	10	G1/S DNA Damage Checkpoints	-0.492	2.1428e-109
PSME1	10	G1/S DNA Damage Checkpoints	0.0102	2.1428e-109
PSME2	10	G1/S DNA Damage Checkpoints	0.5091	2.1428e-109
PSMF1	10	G1/S DNA Damage Checkpoints	-0.3019	2.1428e-109
SPRED2	10	G1/S DNA Damage Checkpoints	-2.091	2.1428e-109
ANAPC10	10	G1/S DNA Damage Checkpoints	NA	2.1428e-109
ANAPC11	10	G1/S DNA Damage Checkpoints	NA	2.1428e-109
ANAPC15	10	G1/S DNA Damage Checkpoints	NA	2.1428e-109
ANAPC16	10	G1/S DNA Damage Checkpoints	NA	2.1428e-109
ANAPC1	10	G1/S DNA Damage Checkpoints	NA	2.1428e-109
ANAPC2	10	G1/S DNA Damage Checkpoints	NA	2.1428e-109
ANAPC4	10	G1/S DNA Damage Checkpoints	NA	2.1428e-109
ANAPC5	10	G1/S DNA Damage Checkpoints	NA	2.1428e-109
ANAPC7	10	G1/S DNA Damage Checkpoints	NA	2.1428e-109
CDC16	10	G1/S DNA Damage Checkpoints	NA	2.1428e-109
CDC23	10	G1/S DNA Damage Checkpoints	NA	2.1428e-109
CDC26	10	G1/S DNA Damage Checkpoints	NA	2.1428e-109
CDC27	10	G1/S DNA Damage Checkpoints	NA	2.1428e-109
GTSE1	10	G1/S DNA Damage Checkpoints	NA	2.1428e-109
PSMA1	10	G1/S DNA Damage Checkpoints	NA	2.1428e-109
PSMA2	10	G1/S DNA Damage Checkpoints	NA	2.1428e-109
PSMA3	10	G1/S DNA Damage Checkpoints	NA	2.1428e-109
PSMA4	10	G1/S DNA Damage Checkpoints	NA	2.1428e-109
PSMA5	10	G1/S DNA Damage Checkpoints	NA	2.1428e-109
PSMA6	10	G1/S DNA Damage Checkpoints	NA	2.1428e-109
PSMA7	10	G1/S DNA Damage Checkpoints	NA	2.1428e-109
PSMA8	10	G1/S DNA Damage Checkpoints	NA	2.1428e-109
PSMB11	10	G1/S DNA Damage Checkpoints	NA	2.1428e-109
PSMB1	10	G1/S DNA Damage Checkpoints	NA	2.1428e-109
PSMB2	10	G1/S DNA Damage Checkpoints	NA	2.1428e-109
PSMB3	10	G1/S DNA Damage Checkpoints	NA	2.1428e-109
PSMB4	10	G1/S DNA Damage Checkpoints	NA	2.1428e-109
PSMB5	10	G1/S DNA Damage Checkpoints	NA	2.1428e-109
PSMB6	10	G1/S DNA Damage Checkpoints	NA	2.1428e-109
PSMB7	10	G1/S DNA Damage Checkpoints	NA	2.1428e-109
PSMB9	10	G1/S DNA Damage Checkpoints	NA	2.1428e-109
PSMC1	10	G1/S DNA Damage Checkpoints	NA	2.1428e-109
PSMC2	10	G1/S DNA Damage Checkpoints	NA	2.1428e-109
PSMC3	10	G1/S DNA Damage Checkpoints	NA	2.1428e-109
PSMC4	10	G1/S DNA Damage Checkpoints	NA	2.1428e-109
PSMC5	10	G1/S DNA Damage Checkpoints	NA	2.1428e-109
PSMC6	10	G1/S DNA Damage Checkpoints	NA	2.1428e-109
PSMD11	10	G1/S DNA Damage Checkpoints	NA	2.1428e-109
PSMD12	10	G1/S DNA Damage Checkpoints	NA	2.1428e-109
PSMD13	10	G1/S DNA Damage Checkpoints	NA	2.1428e-109
PSMD14	10	G1/S DNA Damage Checkpoints	NA	2.1428e-109
PSMD1	10	G1/S DNA Damage Checkpoints	NA	2.1428e-109
PSMD3	10	G1/S DNA Damage Checkpoints	NA	2.1428e-109
PSMD5	10	G1/S DNA Damage Checkpoints	NA	2.1428e-109
PSMD6	10	G1/S DNA Damage Checkpoints	NA	2.1428e-109
PSMD7	10	G1/S DNA Damage Checkpoints	NA	2.1428e-109
PSMD8	10	G1/S DNA Damage Checkpoints	NA	2.1428e-109
PSME3	10	G1/S DNA Damage Checkpoints	NA	2.1428e-109
PSME4	10	G1/S DNA Damage Checkpoints	NA	2.1428e-109
RBX1	10	G1/S DNA Damage Checkpoints	NA	2.1428e-109
RPS27A	10	G1/S DNA Damage Checkpoints	NA	2.1428e-109
UBA52	10	G1/S DNA Damage Checkpoints	NA	2.1428e-109
UBB	10	G1/S DNA Damage Checkpoints	NA	2.1428e-109
UBC	10	G1/S DNA Damage Checkpoints	NA	2.1428e-109
BRCA1	11	DNA Repair	-0.8452	4.37686e-64
CCNH	11	DNA Repair	-0.4352	4.37686e-64
CDK7	11	DNA Repair	1.09	4.37686e-64
GTF2A2	11	DNA Repair	1.4594	4.37686e-64
GTF2E2	11	DNA Repair	0.7646	4.37686e-64
LIG1	11	DNA Repair	-0.8153	4.37686e-64
MNAT1	11	DNA Repair	-0.391	4.37686e-64
PCNA	11	DNA Repair	0.2705	4.37686e-64
POLD4	11	DNA Repair	0.3003	4.37686e-64
POLE2	11	DNA Repair	1.6155	4.37686e-64
POLR2I	11	DNA Repair	-1.2225	4.37686e-64
POLR2K	11	DNA Repair	0.6397	4.37686e-64
PPIE	11	DNA Repair	-0.4794	4.37686e-64
RFC2	11	DNA Repair	0.0697	4.37686e-64
RFC5	11	DNA Repair	1.453	4.37686e-64
RPA1	11	DNA Repair	0.5185	4.37686e-64
RPA2	11	DNA Repair	0.5108	4.37686e-64
RPA3	11	DNA Repair	0.2351	4.37686e-64
TOPBP1	11	DNA Repair	-2.6548	4.37686e-64
TP53	11	DNA Repair	0.1909	4.37686e-64
USP7	11	DNA Repair	-0.9657	4.37686e-64
APEX1	11	DNA Repair	NA	4.37686e-64
AQR	11	DNA Repair	NA	4.37686e-64
CLSPN	11	DNA Repair	NA	4.37686e-64
CUL4A	11	DNA Repair	NA	4.37686e-64
CUL4B	11	DNA Repair	NA	4.37686e-64
DDB1	11	DNA Repair	NA	4.37686e-64
DTL	11	DNA Repair	NA	4.37686e-64
EP300	11	DNA Repair	NA	4.37686e-64
ERCC5	11	DNA Repair	NA	4.37686e-64
ERCC8	11	DNA Repair	NA	4.37686e-64
FEN1	11	DNA Repair	NA	4.37686e-64
HMGN1	11	DNA Repair	NA	4.37686e-64
ISY1	11	DNA Repair	NA	4.37686e-64
KIAA0101	11	DNA Repair	NA	4.37686e-64
LIG3	11	DNA Repair	NA	4.37686e-64
POLD2	11	DNA Repair	NA	4.37686e-64
POLD3	11	DNA Repair	NA	4.37686e-64
POLE	11	DNA Repair	NA	4.37686e-64
POLK	11	DNA Repair	NA	4.37686e-64
RAD18	11	DNA Repair	NA	4.37686e-64
RAD52	11	DNA Repair	NA	4.37686e-64
RBBP8	11	DNA Repair	NA	4.37686e-64
RFC1	11	DNA Repair	NA	4.37686e-64
RFC3	11	DNA Repair	NA	4.37686e-64
RFC4	11	DNA Repair	NA	4.37686e-64
TAF1L	11	DNA Repair	NA	4.37686e-64
TAF1	11	DNA Repair	NA	4.37686e-64
TAF2	11	DNA Repair	NA	4.37686e-64
TAF3	11	DNA Repair	NA	4.37686e-64
TAF4B	11	DNA Repair	NA	4.37686e-64
TAF4	11	DNA Repair	NA	4.37686e-64
TAF9B	11	DNA Repair	NA	4.37686e-64
USP43	11	DNA Repair	NA	4.37686e-64
UVSSA	11	DNA Repair	NA	4.37686e-64
WRN	11	DNA Repair	NA	4.37686e-64
XAB2	11	DNA Repair	NA	4.37686e-64
XRCC1	11	DNA Repair	NA	4.37686e-64
ZNF830	11	DNA Repair	NA	4.37686e-64
APP	12	G alpha (i) signalling events	0.5031	0.00278284
ATP6V0B	12	G alpha (i) signalling events	-0.6496	0.00278284
ATP6V1D	12	G alpha (i) signalling events	-0.8717	0.00278284
GNAI1	12	G alpha (i) signalling events	2.7093	0.00278284
GNAI2	12	G alpha (i) signalling events	-1.3953	0.00278284
ICAM3	12	G alpha (i) signalling events	-0.7322	0.00278284
LPAR2	12	G alpha (i) signalling events	-0.6903	0.00278284
SLC25A4	12	G alpha (i) signalling events	0.8049	0.00278284
ARHGEF2	13	NA	-1.0772
ATG3	14	Autophagy	-0.6716	2.07758e-09
MTERF3	14	Autophagy	2.2811	2.07758e-09
PIK3R4	14	Autophagy	1.236	2.07758e-09
MAP1LC3A	14	Autophagy	NA	2.07758e-09
MAP1LC3B	14	Autophagy	NA	2.07758e-09
BAG3	15	NA	-0.5724
BAX	16	Programmed Cell Death	0.7465	3.32777e-05
BCL2	16	Programmed Cell Death	2.0475	3.32777e-05
BID	16	Programmed Cell Death	-2.1583	3.32777e-05
BNIP3L	17	NA	0.8967
CAB39	18	MTOR signalling	-0.942	1.92404e-10
DDIT4	18	MTOR signalling	2.007	1.92404e-10
PRKAG2	18	MTOR signalling	-0.8522	1.92404e-10
RHEB	18	MTOR signalling	0.6761	1.92404e-10
RRAGA	18	MTOR signalling	-0.9314	1.92404e-10
TP63	18	MTOR signalling	NA	1.92404e-10
TSC2	18	MTOR signalling	NA	1.92404e-10
CASP10	19	Activation of NF-kappaB	1.4827	0.000319149
FAS	19	Activation of NF-kappaB	1.3562	0.000319149
IKBKB	19	Activation of NF-kappaB	-0.7532	0.000319149
MALT1	19	Activation of NF-kappaB	-0.5778	0.000319149
CASP3	20	Apoptosis	0.6062	3.54708e-07
CASP7	20	Apoptosis	1.9401	3.54708e-07
DSG2	20	Apoptosis	1.2489	3.54708e-07
GAS2	20	Apoptosis	NA	3.54708e-07
CCAR2	21	NA	NA
CCND3	22	G1/S Transition	-0.6136	3.25629e-06
CDK6	22	G1/S Transition	1.8546	3.25629e-06
SMAD3	22	G1/S Transition	-1.1155	3.25629e-06
E2F4	22	G1/S Transition	NA	3.25629e-06
E2F5	22	G1/S Transition	NA	3.25629e-06
RBL1	22	G1/S Transition	NA	3.25629e-06
TFDP2	22	G1/S Transition	NA	3.25629e-06
CDC25A	23	NA	-0.51
CDC25B	24	NA	1.1519
CDC25C	25	NA	NA
CDK19	26	Developmental Biology	0.7616
CEBPA	26	Developmental Biology	-1.3491
CEBPD	26	Developmental Biology	0.9323
PPARG	26	Developmental Biology	2.3591
EBF1	26	Developmental Biology	NA
KLF5	26	Developmental Biology	NA
CDKN2B	27	NA	NA
CDKN2C	28	NA	NA
CDKN2D	29	NA	NA
CHMP4A	30	NA	-0.8555
CHMP6	31	NA	-1.3955
CHN1	32	NA	-0.6425
CNOT4	33	NA	-0.5452
COG7	34	Membrane Trafficking	1.2098
SPTAN1	34	Membrane Trafficking	-1.0693
YKT6	34	Membrane Trafficking	-1.0628
COL4A6	35	NA	NA
COPS7A	36	NA	-0.5823
CREB1	37	Signaling by NOTCH	0.7401	0.000303809
MAMLD1	37	Signaling by NOTCH	0.5551	0.000303809
GZMB	37	Signaling by NOTCH	NA	0.000303809
CRK	38	NA	-1.1619
CRTAP	39	NA	-0.5009
CRYBA4	40	NA	NA
CSK	41	NA	0.7705
CSNK1E	42	NA	-1.1345
DAXX	43	NA	-0.5301
DEDD2	44	NA	NA
NOS3	45	Metabolism of vitamins and cofactors	-1.6686	2.74799e-05
SPR	45	Metabolism of vitamins and cofactors	-0.8434	2.74799e-05
DHFR	45	Metabolism of vitamins and cofactors	NA	2.74799e-05
ERBB2	46	Signaling by Receptor Tyrosine Kinases	-0.7511	1.95396e-05
ERBB3	46	Signaling by Receptor Tyrosine Kinases	0.5077	1.95396e-05
SYK	46	Signaling by Receptor Tyrosine Kinases	-1.2476	1.95396e-05
WASF3	46	Signaling by Receptor Tyrosine Kinases	-1.1745	1.95396e-05
DIAPH1	46	Signaling by Receptor Tyrosine Kinases	NA	1.95396e-05
MEMO1	46	Signaling by Receptor Tyrosine Kinases	NA	1.95396e-05
DNAJB1	47	NA	-0.7258
DNAJB6	48	NA	0.7045
DPH2	49	Gamma carboxylation, hypusine formation and arylsulf	-0.5349	0.000156328
ICMT	49	Gamma carboxylation, hypusine formation and arylsulf	1.5881	0.000156328
MAT2A	49	Gamma carboxylation, hypusine formation and arylsulf	-1.2581	0.000156328
DRAP1	50	NA	-4.4633
DUSP3	51	NA	-1.0021
DUSP4	52	MAP kinase activation	1.9058	0.000157753
MAPK7	52	MAP kinase activation	NA	0.000157753
DUSP6	53	NA	1.6079
E2F1	54	NA	NA
E2F2	55	NA	0.6161
E2F3	56	NA	NA
EGFR	57	NA	-0.713
EIF4G1	58	NA	-0.9122
ELAVL1	59	NA	0.7207
EPRS	60	Defective GFPT1 causes CMSTA1	0.7519
FPGS	60	Defective GFPT1 causes CMSTA1	-0.7452
GFPT1	60	Defective GFPT1 causes CMSTA1	1.1499
EVL	61	Developmental Biology	-1.5094
GPC1	61	Developmental Biology	-0.6432
LRP10	61	Developmental Biology	-1.041
PAK4	61	Developmental Biology	-0.8848
PAK6	61	Developmental Biology	-0.6664
SLIT2	61	Developmental Biology	NA
SOS2	61	Developmental Biology	NA
EXOSC4	62	Metabolism of RNA	1.8406
HEATR1	62	Metabolism of RNA	1.2444
UTP14A	62	Metabolism of RNA	-0.6183
ZFP36	62	Metabolism of RNA	1.1362
FAH	63	Tyrosine catabolism	-0.9221	0.00547198
GSTZ1	63	Tyrosine catabolism	-0.7584	0.00547198
FBXO5	64	NA	NA
FDFT1	65	NA	-0.7121
FGFR4	66	NA	-0.5889
FKBP4	67	NA	-1.4479
FOS	68	NA	0.5246
FOXM1	69	NA	NA
FOXO3	70	NA	-2.42
GADD45A	71	NA	3.1854
GDPD5	72	Reprogramming lipids	-1.4281	3.96416e-06
LPGAT1	72	Reprogramming lipids	-0.6172	3.96416e-06
PLA2G4A	72	Reprogramming lipids	0.6676	3.96416e-06
SACM1L	72	Reprogramming lipids	0.9876	3.96416e-06
GHR	73	Growth hormone receptor signaling	0.8906	5.73545e-17
SOCS2	73	Growth hormone receptor signaling	0.5466	5.73545e-17
STAP2	73	Growth hormone receptor signaling	-1.2381	5.73545e-17
STAT1	73	Growth hormone receptor signaling	1.7493	5.73545e-17
STAT3	73	Growth hormone receptor signaling	-0.7698	5.73545e-17
STAT5B	73	Growth hormone receptor signaling	0.9713	5.73545e-17
GH1	73	Growth hormone receptor signaling	NA	5.73545e-17
GH2	73	Growth hormone receptor signaling	NA	5.73545e-17
GML	74	NA	NA
GMNN	75	NA	0.5752
HERC6	76	NA	0.8693
HIF1A	77	NA	-0.5707
BLVRA	78	NA	0.7472
HMOX1	78	NA	-0.7094
HSF1	79	NA	NA
HSPB1	80	NA	-1.2637
HSPB2	81	NA	NA
IER3	82	NA	1.8698
IGFBP7	83	NA	NA
INPP4B	84	Synthesis of PIPs at the plasma membrane	-0.563	0.000798767
PIK3C2B	84	Synthesis of PIPs at the plasma membrane	-1.074	0.000798767
WIPF2	84	Synthesis of PIPs at the plasma membrane	-0.7628	0.000798767
ITGB5	85	Integrin cell surface interactions	-0.9146	0.00159585
SORBS3	85	Integrin cell surface interactions	-2.4948	0.00159585
SPP1	85	Integrin cell surface interactions	4.0879	0.00159585
KEAP1	86	NA	-1.2783
KIF14	87	NA	-1.3125
KLHL21	88	NA	-0.8422
LSM5	89	NA	-0.8991
MAPK1	90	NA	NA
MAPK3	91	NA	NA
MAPK6	92	NA	NA
MAPKAPK5	93	NA	-0.6152
MAX	94	NA	NA
MCM3	95	G2/M Checkpoints	0.7338	4.09914e-15
ORC1	95	G2/M Checkpoints	0.312	4.09914e-15
MCM8	95	G2/M Checkpoints	NA	4.09914e-15
ORC2	95	G2/M Checkpoints	NA	4.09914e-15
ORC3	95	G2/M Checkpoints	NA	4.09914e-15
ORC4	95	G2/M Checkpoints	NA	4.09914e-15
ORC5	95	G2/M Checkpoints	NA	4.09914e-15
ORC6	95	G2/M Checkpoints	NA	4.09914e-15
MDM2	96	NA	NA
MDM4	97	NA	NA
MKNK1	98	NA	1.3988
MRPL12	99	Mitochondrial translation elongation	-3.0031	9.42315e-05
MRPS16	99	Mitochondrial translation elongation	-0.5138	9.42315e-05
MYBL2	100	NA	-1.026
NCAPD2	101	Cell Cycle, Mitotic	-0.7428	5.05906e-05
NCAPG	101	Cell Cycle, Mitotic	NA	5.05906e-05
NCAPH	101	Cell Cycle, Mitotic	NA	5.05906e-05
NET1	102	NA	-0.898
NOTCH1	103	NA	2.0313
NRIP1	104	NA	1.7503
P4HA2	105	NA	-1.2003
PAFAH1B3	106	NA	-0.8309
PIN1	107	NA	-1.4404
PKMYT1	108	NA	NA
PLOD3	109	NA	-1.5905
PMAIP1	110	NA	0.6158
POLB	111	NA	1.046
PRKACA	112	NA	-0.8275
PRKCH	113	NA	2.6541
PTK6	114	NA	NA
RALA	115	Signalling to RAS	1.3271	1.84146e-05
RALGDS	115	Signalling to RAS	0.6964	1.84146e-05
RFNG	116	NA	0.7639
RLN1	117	NA	NA
RPN1	118	NA	-1.4295
RPS19BP1	119	NA	NA
RPS5	120	NA	1.8116
RPS6KA1	121	NA	0.7189
SERPINE1	122	NA	0.7231
SFN	123	NA	0.7624
MUC1	124	Sialic acid metabolism	-0.8068	2.16163e-06
SLC35A1	124	Sialic acid metabolism	0.7372	2.16163e-06
ST3GAL5	124	Sialic acid metabolism	2.2667	2.16163e-06
ST6GALNAC2	124	Sialic acid metabolism	0.629	2.16163e-06
SOX2	125	NA	0.5612
SP1	126	NA	NA
SQSTM1	127	NA	-1.0545
STX4	128	NA	-0.6052
TXLNA	128	NA	-2.2674
TCTN1	129	NA	2.1203
TFDP1	130	NA	-0.4513
TIMM17B	131	NA	1.3035
TMED10	132	NA	1.0266
TRIB3	133	NA	-0.8362
UBE2A	134	NA	1.4859
WEE1	135	NA	NA
FOXO4	136	NA	-1.1311
RASA1	137	NA	0.5084

## Sheet: COV644_Reactome_Ruca
Gene	Module	Pathway	COV644	p.adjust
AURKB	1	Cell Cycle, Mitotic	1.5327
BIRC5	1	Cell Cycle, Mitotic	-1.6648
CASC3	1	Cell Cycle, Mitotic	0.6643
CCNB2	1	Cell Cycle, Mitotic	-1.642
CENPE	1	Cell Cycle, Mitotic	3.1808
HSPA1A	1	Cell Cycle, Mitotic	-0.6745
HSPA4	1	Cell Cycle, Mitotic	-0.5377
HSPA8	1	Cell Cycle, Mitotic	-2.3198
KIF2C	1	Cell Cycle, Mitotic	-1.6616
NUP133	1	Cell Cycle, Mitotic	0.3069
NUP62	1	Cell Cycle, Mitotic	-1.9376
NUP85	1	Cell Cycle, Mitotic	-0.2406
NUP88	1	Cell Cycle, Mitotic	-1.8102
NUP93	1	Cell Cycle, Mitotic	1.1574
PAFAH1B1	1	Cell Cycle, Mitotic	1.5191
PDS5A	1	Cell Cycle, Mitotic	-0.1228
PSIP1	1	Cell Cycle, Mitotic	0.8247
RAE1	1	Cell Cycle, Mitotic	-1.8041
RNPS1	1	Cell Cycle, Mitotic	-8.7023
TOP2A	1	Cell Cycle, Mitotic	-0.8051
ZW10	1	Cell Cycle, Mitotic	-1.3176
AAAS	1	Cell Cycle, Mitotic	NA
AHCTF1	1	Cell Cycle, Mitotic	NA
BUB1	1	Cell Cycle, Mitotic	NA
C11orf73	1	Cell Cycle, Mitotic	NA
CDCA5	1	Cell Cycle, Mitotic	NA
CDCA8	1	Cell Cycle, Mitotic	NA
CENPF	1	Cell Cycle, Mitotic	NA
CLASP2	1	Cell Cycle, Mitotic	NA
CLIP1	1	Cell Cycle, Mitotic	NA
DSN1	1	Cell Cycle, Mitotic	NA
ERCC6L	1	Cell Cycle, Mitotic	NA
HMGA1	1	Cell Cycle, Mitotic	NA
HSPA1B	1	Cell Cycle, Mitotic	NA
HSPA1L	1	Cell Cycle, Mitotic	NA
HSPA2	1	Cell Cycle, Mitotic	NA
HSPA6	1	Cell Cycle, Mitotic	NA
INCENP	1	Cell Cycle, Mitotic	NA
KNTC1	1	Cell Cycle, Mitotic	NA
KPNA1	1	Cell Cycle, Mitotic	NA
MAD1L1	1	Cell Cycle, Mitotic	NA
MIS12	1	Cell Cycle, Mitotic	NA
NDC1	1	Cell Cycle, Mitotic	NA
NDC80	1	Cell Cycle, Mitotic	NA
NDEL1	1	Cell Cycle, Mitotic	NA
NEK9	1	Cell Cycle, Mitotic	NA
NSL1	1	Cell Cycle, Mitotic	NA
NUDC	1	Cell Cycle, Mitotic	NA
NUF2	1	Cell Cycle, Mitotic	NA
NUP107	1	Cell Cycle, Mitotic	NA
NUP153	1	Cell Cycle, Mitotic	NA
NUP155	1	Cell Cycle, Mitotic	NA
NUP160	1	Cell Cycle, Mitotic	NA
NUP188	1	Cell Cycle, Mitotic	NA
NUP205	1	Cell Cycle, Mitotic	NA
NUP210	1	Cell Cycle, Mitotic	NA
NUP214	1	Cell Cycle, Mitotic	NA
NUP35	1	Cell Cycle, Mitotic	NA
NUP37	1	Cell Cycle, Mitotic	NA
NUP43	1	Cell Cycle, Mitotic	NA
NUP50	1	Cell Cycle, Mitotic	NA
NUP54	1	Cell Cycle, Mitotic	NA
NUP58	1	Cell Cycle, Mitotic	NA
NUP98	1	Cell Cycle, Mitotic	NA
NUPL2	1	Cell Cycle, Mitotic	NA
PDS5B	1	Cell Cycle, Mitotic	NA
PMF1	1	Cell Cycle, Mitotic	NA
PML	1	Cell Cycle, Mitotic	NA
POM121	1	Cell Cycle, Mitotic	NA
POM121C	1	Cell Cycle, Mitotic	NA
PPP1CC	1	Cell Cycle, Mitotic	NA
RANBP2	1	Cell Cycle, Mitotic	NA
RANGAP1	1	Cell Cycle, Mitotic	NA
RCC2	1	Cell Cycle, Mitotic	NA
SEH1L	1	Cell Cycle, Mitotic	NA
SGOL1	1	Cell Cycle, Mitotic	NA
SGOL2	1	Cell Cycle, Mitotic	NA
SKA1	1	Cell Cycle, Mitotic	NA
SKA2	1	Cell Cycle, Mitotic	NA
SPC24	1	Cell Cycle, Mitotic	NA
SPC25	1	Cell Cycle, Mitotic	NA
SPDL1	1	Cell Cycle, Mitotic	NA
TAOK1	1	Cell Cycle, Mitotic	NA
TPR	1	Cell Cycle, Mitotic	NA
WAPL	1	Cell Cycle, Mitotic	NA
XPO1	1	Cell Cycle, Mitotic	NA
ZWILCH	1	Cell Cycle, Mitotic	NA
ZWINT	1	Cell Cycle, Mitotic	NA
HSPA12A	1	Cell Cycle, Mitotic	NA
HSPA12B	1	Cell Cycle, Mitotic	NA
HSPA13	1	Cell Cycle, Mitotic	NA
HSPA14	1	Cell Cycle, Mitotic	NA
HSPA4L	1	Cell Cycle, Mitotic	NA
HSPA7	1	Cell Cycle, Mitotic	NA
ACD	2	Chromatin modifying enzymes	2.6592
ARID4B	2	Chromatin modifying enzymes	-3.1981
ARID5B	2	Chromatin modifying enzymes	2.0055
CCNB1	2	Chromatin modifying enzymes	-10
CCND1	2	Chromatin modifying enzymes	-0.5315
CDK4	2	Chromatin modifying enzymes	-1.5307
CDKN2A	2	Chromatin modifying enzymes	-1.8404
CHEK2	2	Chromatin modifying enzymes	-1.3287
DNMT1	2	Chromatin modifying enzymes	-3.1655
DNMT3A	2	Chromatin modifying enzymes	-3.6361
EED	2	Chromatin modifying enzymes	-1.0315
EZH2	2	Chromatin modifying enzymes	-2.8474
HAT1	2	Chromatin modifying enzymes	-2.2353
HDAC2	2	Chromatin modifying enzymes	-1.5876
HIST1H2BK	2	Chromatin modifying enzymes	-1.2198
HIST2H2BE	2	Chromatin modifying enzymes	0.6702
HMG20B	2	Chromatin modifying enzymes	-1.9002
JADE2	2	Chromatin modifying enzymes	-0.7204
JMJD6	2	Chromatin modifying enzymes	-1.719
KAT6A	2	Chromatin modifying enzymes	2.149
KDM3A	2	Chromatin modifying enzymes	-2.0071
KDM5A	2	Chromatin modifying enzymes	1.9273
KDM5B	2	Chromatin modifying enzymes	1.2285
MAPKAPK3	2	Chromatin modifying enzymes	1.0429
MTF2	2	Chromatin modifying enzymes	0.981
MYC	2	Chromatin modifying enzymes	-2.4966
NCOA3	2	Chromatin modifying enzymes	1.7711
POLR1C	2	Chromatin modifying enzymes	-0.6127
RB1	2	Chromatin modifying enzymes	1.3478
RRP8	2	Chromatin modifying enzymes	-1.2207
RUVBL1	2	Chromatin modifying enzymes	-0.7605
SMARCA4	2	Chromatin modifying enzymes	-1.116
SMARCD2	2	Chromatin modifying enzymes	-0.9413
SMC1A	2	Chromatin modifying enzymes	-2.0923
SMC3	2	Chromatin modifying enzymes	-2.5035
SMC4	2	Chromatin modifying enzymes	-1.9269
SUV39H1	2	Chromatin modifying enzymes	-0.6539
SUZ12	2	Chromatin modifying enzymes	0.5463
TBP	2	Chromatin modifying enzymes	-1.5107
TP53BP1	2	Chromatin modifying enzymes	1.5369
USP22	2	Chromatin modifying enzymes	-1.2845
VPS72	2	Chromatin modifying enzymes	2.0269
CARM1	2	Chromatin modifying enzymes	NA
CREBBP	2	Chromatin modifying enzymes	NA
H2AFB1	2	Chromatin modifying enzymes	NA
H2AFX	2	Chromatin modifying enzymes	NA
H2AFZ	2	Chromatin modifying enzymes	NA
H2BFS	2	Chromatin modifying enzymes	NA
H3F3A	2	Chromatin modifying enzymes	NA
H3F3B	2	Chromatin modifying enzymes	NA
HIST1H2AB	2	Chromatin modifying enzymes	NA
HIST1H2AC	2	Chromatin modifying enzymes	NA
HIST1H2AD	2	Chromatin modifying enzymes	NA
HIST1H2AE	2	Chromatin modifying enzymes	NA
HIST1H2AJ	2	Chromatin modifying enzymes	NA
HIST1H2BA	2	Chromatin modifying enzymes	NA
HIST1H2BB	2	Chromatin modifying enzymes	NA
HIST1H2BC	2	Chromatin modifying enzymes	NA
HIST1H2BD	2	Chromatin modifying enzymes	NA
HIST1H2BE	2	Chromatin modifying enzymes	NA
HIST1H2BF	2	Chromatin modifying enzymes	NA
HIST1H2BG	2	Chromatin modifying enzymes	NA
HIST1H2BH	2	Chromatin modifying enzymes	NA
HIST1H2BI	2	Chromatin modifying enzymes	NA
HIST1H2BJ	2	Chromatin modifying enzymes	NA
HIST1H2BL	2	Chromatin modifying enzymes	NA
HIST1H2BM	2	Chromatin modifying enzymes	NA
HIST1H2BN	2	Chromatin modifying enzymes	NA
HIST1H2BO	2	Chromatin modifying enzymes	NA
HIST1H3A	2	Chromatin modifying enzymes	NA
HIST1H3B	2	Chromatin modifying enzymes	NA
HIST1H3C	2	Chromatin modifying enzymes	NA
HIST1H3D	2	Chromatin modifying enzymes	NA
HIST1H3E	2	Chromatin modifying enzymes	NA
HIST1H3F	2	Chromatin modifying enzymes	NA
HIST1H3G	2	Chromatin modifying enzymes	NA
HIST1H3H	2	Chromatin modifying enzymes	NA
HIST1H3I	2	Chromatin modifying enzymes	NA
HIST1H3J	2	Chromatin modifying enzymes	NA
HIST1H4A	2	Chromatin modifying enzymes	NA
HIST1H4B	2	Chromatin modifying enzymes	NA
HIST1H4C	2	Chromatin modifying enzymes	NA
HIST1H4D	2	Chromatin modifying enzymes	NA
HIST1H4E	2	Chromatin modifying enzymes	NA
HIST1H4F	2	Chromatin modifying enzymes	NA
HIST1H4H	2	Chromatin modifying enzymes	NA
HIST1H4I	2	Chromatin modifying enzymes	NA
HIST1H4J	2	Chromatin modifying enzymes	NA
HIST1H4K	2	Chromatin modifying enzymes	NA
HIST1H4L	2	Chromatin modifying enzymes	NA
HIST2H2AA3	2	Chromatin modifying enzymes	NA
HIST2H2AA4	2	Chromatin modifying enzymes	NA
HIST2H2AC	2	Chromatin modifying enzymes	NA
HIST2H3A	2	Chromatin modifying enzymes	NA
HIST2H3C	2	Chromatin modifying enzymes	NA
HIST2H3D	2	Chromatin modifying enzymes	NA
HIST2H4A	2	Chromatin modifying enzymes	NA
HIST2H4B	2	Chromatin modifying enzymes	NA
HIST3H2BB	2	Chromatin modifying enzymes	NA
HIST3H3	2	Chromatin modifying enzymes	NA
HIST4H4	2	Chromatin modifying enzymes	NA
RBBP4	2	Chromatin modifying enzymes	NA
SUMO1	2	Chromatin modifying enzymes	NA
ACLY	3	Reprogramming lipids	0.6911
ELOVL6	3	Reprogramming lipids	0.8659
HMGCS1	3	Reprogramming lipids	-10
LPGAT1	3	Reprogramming lipids	-2.9861
ACOT9	4	The citric acid (TCA) cycle and respiratory electron tr	-2.1999
ALAS1	4	The citric acid (TCA) cycle and respiratory electron tr	0.6564
DLD	4	The citric acid (TCA) cycle and respiratory electron tr	-0.9766
MPC2	4	The citric acid (TCA) cycle and respiratory electron tr	-1.755
PDHX	4	The citric acid (TCA) cycle and respiratory electron tr	0.8818
PPARD	4	The citric acid (TCA) cycle and respiratory electron tr	1.6349
ADAM10	5	NA	0.7665
ADRBK1	6	NA	NA
AGL	7	Glycogen metabolism	1.0862
GAA	7	Glycogen metabolism	-1.565
GALE	7	Glycogen metabolism	-2.8286
HK1	7	Glycogen metabolism	-1.3782
PGM1	7	Glycogen metabolism	-0.5979
SLC37A4	7	Glycogen metabolism	-0.984
GYG1	7	Glycogen metabolism	NA
GYG2	7	Glycogen metabolism	NA
AKT1	8	Negative regulation of the PI3K/AKT network	-0.8256
BTK	8	Negative regulation of the PI3K/AKT network	1.8811
CALM3	8	Negative regulation of the PI3K/AKT network	2.1951
CBLB	8	Negative regulation of the PI3K/AKT network	2.0069
CLTC	8	Negative regulation of the PI3K/AKT network	-1.5584
CRK	8	Negative regulation of the PI3K/AKT network	-5.2318
EGF	8	Negative regulation of the PI3K/AKT network	2.1647
EGFR	8	Negative regulation of the PI3K/AKT network	-1.3762
EPHB2	8	Negative regulation of the PI3K/AKT network	1.4482
ERBB2	8	Negative regulation of the PI3K/AKT network	-3.8065
ERBB3	8	Negative regulation of the PI3K/AKT network	-1.4488
FGFR2	8	Negative regulation of the PI3K/AKT network	0.7544
FGFR4	8	Negative regulation of the PI3K/AKT network	1.0121
FRS2	8	Negative regulation of the PI3K/AKT network	2.7068
FYN	8	Negative regulation of the PI3K/AKT network	1.3558
GNA11	8	Negative regulation of the PI3K/AKT network	-0.7929
GNA15	8	Negative regulation of the PI3K/AKT network	2.0125
GNAI1	8	Negative regulation of the PI3K/AKT network	6.9384
GNAI2	8	Negative regulation of the PI3K/AKT network	-1.0206
GNB5	8	Negative regulation of the PI3K/AKT network	-0.7134
KIT	8	Negative regulation of the PI3K/AKT network	-1.2455
LYN	8	Negative regulation of the PI3K/AKT network	-0.6227
MMP2	8	Negative regulation of the PI3K/AKT network	1.5031
NCK1	8	Negative regulation of the PI3K/AKT network	1.0001
NCK2	8	Negative regulation of the PI3K/AKT network	-1.2649
NRAS	8	Negative regulation of the PI3K/AKT network	0.8678
PAK1	8	Negative regulation of the PI3K/AKT network	1.8099
PDGFA	8	Negative regulation of the PI3K/AKT network	-3.1242
PIK3CA	8	Negative regulation of the PI3K/AKT network	-0.3227
PIK3R3	8	Negative regulation of the PI3K/AKT network	1.8354
PIP4K2B	8	Negative regulation of the PI3K/AKT network	0.1156
PRKCD	8	Negative regulation of the PI3K/AKT network	-1.1233
PRKCH	8	Negative regulation of the PI3K/AKT network	3.6502
PRKCQ	8	Negative regulation of the PI3K/AKT network	2.2528
PTK2	8	Negative regulation of the PI3K/AKT network	-0.0592
RAC2	8	Negative regulation of the PI3K/AKT network	0.6644
RASA1	8	Negative regulation of the PI3K/AKT network	-1.9804
RHOA	8	Negative regulation of the PI3K/AKT network	0.8238
SHC1	8	Negative regulation of the PI3K/AKT network	0.6241
SRC	8	Negative regulation of the PI3K/AKT network	0.3356
STAT1	8	Negative regulation of the PI3K/AKT network	1.6181
STAT3	8	Negative regulation of the PI3K/AKT network	1.2121
STAT5B	8	Negative regulation of the PI3K/AKT network	-1.4732
SYK	8	Negative regulation of the PI3K/AKT network	2.2604
TIAM1	8	Negative regulation of the PI3K/AKT network	1.9492
VAV3	8	Negative regulation of the PI3K/AKT network	-0.5523
WASF3	8	Negative regulation of the PI3K/AKT network	2.6727
WIPF2	8	Negative regulation of the PI3K/AKT network	-0.583
ZMYM2	8	Negative regulation of the PI3K/AKT network	0.0885
AKT2	8	Negative regulation of the PI3K/AKT network	NA
AKT3	8	Negative regulation of the PI3K/AKT network	NA
ARHGEF7	8	Negative regulation of the PI3K/AKT network	NA
BAG4	8	Negative regulation of the PI3K/AKT network	NA
BCR	8	Negative regulation of the PI3K/AKT network	NA
BTC	8	Negative regulation of the PI3K/AKT network	NA
CBL	8	Negative regulation of the PI3K/AKT network	NA
CD247	8	Negative regulation of the PI3K/AKT network	NA
CD28	8	Negative regulation of the PI3K/AKT network	NA
CD3G	8	Negative regulation of the PI3K/AKT network	NA
CD80	8	Negative regulation of the PI3K/AKT network	NA
CD86	8	Negative regulation of the PI3K/AKT network	NA
CPSF6	8	Negative regulation of the PI3K/AKT network	NA
CSF2	8	Negative regulation of the PI3K/AKT network	NA
CUX1	8	Negative regulation of the PI3K/AKT network	NA
DIAPH1	8	Negative regulation of the PI3K/AKT network	NA
DVL1	8	Negative regulation of the PI3K/AKT network	NA
DVL2	8	Negative regulation of the PI3K/AKT network	NA
DVL3	8	Negative regulation of the PI3K/AKT network	NA
EFNB1	8	Negative regulation of the PI3K/AKT network	NA
EFNB2	8	Negative regulation of the PI3K/AKT network	NA
EFNB3	8	Negative regulation of the PI3K/AKT network	NA
EPHB1	8	Negative regulation of the PI3K/AKT network	NA
EPHB3	8	Negative regulation of the PI3K/AKT network	NA
EPHB4	8	Negative regulation of the PI3K/AKT network	NA
EPHB6	8	Negative regulation of the PI3K/AKT network	NA
EREG	8	Negative regulation of the PI3K/AKT network	NA
ERLIN2	8	Negative regulation of the PI3K/AKT network	NA
FCGR1A	8	Negative regulation of the PI3K/AKT network	NA
FCGR2A	8	Negative regulation of the PI3K/AKT network	NA
FCGR3A	8	Negative regulation of the PI3K/AKT network	NA
FGF10	8	Negative regulation of the PI3K/AKT network	NA
FGF16	8	Negative regulation of the PI3K/AKT network	NA
FGF17	8	Negative regulation of the PI3K/AKT network	NA
FGF18	8	Negative regulation of the PI3K/AKT network	NA
FGF19	8	Negative regulation of the PI3K/AKT network	NA
FGF1	8	Negative regulation of the PI3K/AKT network	NA
FGF20	8	Negative regulation of the PI3K/AKT network	NA
FGF22	8	Negative regulation of the PI3K/AKT network	NA
FGF23	8	Negative regulation of the PI3K/AKT network	NA
FGF2	8	Negative regulation of the PI3K/AKT network	NA
FGF3	8	Negative regulation of the PI3K/AKT network	NA
FGF4	8	Negative regulation of the PI3K/AKT network	NA
FGF5	8	Negative regulation of the PI3K/AKT network	NA
FGF6	8	Negative regulation of the PI3K/AKT network	NA
FGF7	8	Negative regulation of the PI3K/AKT network	NA
FGF8	8	Negative regulation of the PI3K/AKT network	NA
FGF9	8	Negative regulation of the PI3K/AKT network	NA
FGFR1	8	Negative regulation of the PI3K/AKT network	NA
FGFR1OP2	8	Negative regulation of the PI3K/AKT network	NA
FGFR1OP	8	Negative regulation of the PI3K/AKT network	NA
FGFR3	8	Negative regulation of the PI3K/AKT network	NA
GAB1	8	Negative regulation of the PI3K/AKT network	NA
GAB2	8	Negative regulation of the PI3K/AKT network	NA
GRAP2	8	Negative regulation of the PI3K/AKT network	NA
GRB2	8	Negative regulation of the PI3K/AKT network	NA
HBEGF	8	Negative regulation of the PI3K/AKT network	NA
HRAS	8	Negative regulation of the PI3K/AKT network	NA
IGHG1	8	Negative regulation of the PI3K/AKT network	NA
IGHG2	8	Negative regulation of the PI3K/AKT network	NA
IGHG3	8	Negative regulation of the PI3K/AKT network	NA
IGHG4	8	Negative regulation of the PI3K/AKT network	NA
IGHV3-23	8	Negative regulation of the PI3K/AKT network	NA
IGKC	8	Negative regulation of the PI3K/AKT network	NA
IGKV1-5	8	Negative regulation of the PI3K/AKT network	NA
IGKV1D-16	8	Negative regulation of the PI3K/AKT network	NA
IGKV4-1	8	Negative regulation of the PI3K/AKT network	NA
IGLC1	8	Negative regulation of the PI3K/AKT network	NA
IGLC2	8	Negative regulation of the PI3K/AKT network	NA
IGLC3	8	Negative regulation of the PI3K/AKT network	NA
IGLC6	8	Negative regulation of the PI3K/AKT network	NA
IGLC7	8	Negative regulation of the PI3K/AKT network	NA
IL2	8	Negative regulation of the PI3K/AKT network	NA
IL2RA	8	Negative regulation of the PI3K/AKT network	NA
IL2RB	8	Negative regulation of the PI3K/AKT network	NA
IL3	8	Negative regulation of the PI3K/AKT network	NA
IL3RA	8	Negative regulation of the PI3K/AKT network	NA
IL5	8	Negative regulation of the PI3K/AKT network	NA
IL5RA	8	Negative regulation of the PI3K/AKT network	NA
INPP5A	8	Negative regulation of the PI3K/AKT network	NA
INPP5B	8	Negative regulation of the PI3K/AKT network	NA
INPP5D	8	Negative regulation of the PI3K/AKT network	NA
INPP5J	8	Negative regulation of the PI3K/AKT network	NA
INPP5K	8	Negative regulation of the PI3K/AKT network	NA
INPPL1	8	Negative regulation of the PI3K/AKT network	NA
ITGB3	8	Negative regulation of the PI3K/AKT network	NA
ITK	8	Negative regulation of the PI3K/AKT network	NA
ITPKA	8	Negative regulation of the PI3K/AKT network	NA
ITPKB	8	Negative regulation of the PI3K/AKT network	NA
ITPKC	8	Negative regulation of the PI3K/AKT network	NA
ITPR1	8	Negative regulation of the PI3K/AKT network	NA
ITPR2	8	Negative regulation of the PI3K/AKT network	NA
ITPR3	8	Negative regulation of the PI3K/AKT network	NA
JAK2	8	Negative regulation of the PI3K/AKT network	NA
JAK3	8	Negative regulation of the PI3K/AKT network	NA
KDR	8	Negative regulation of the PI3K/AKT network	NA
KITLG	8	Negative regulation of the PI3K/AKT network	NA
KL	8	Negative regulation of the PI3K/AKT network	NA
KLB	8	Negative regulation of the PI3K/AKT network	NA
KRAS	8	Negative regulation of the PI3K/AKT network	NA
LAT2	8	Negative regulation of the PI3K/AKT network	NA
LAT	8	Negative regulation of the PI3K/AKT network	NA
LCK	8	Negative regulation of the PI3K/AKT network	NA
LCP2	8	Negative regulation of the PI3K/AKT network	NA
LRRFIP1	8	Negative regulation of the PI3K/AKT network	NA
MAPK1	8	Negative regulation of the PI3K/AKT network	NA
MAPK3	8	Negative regulation of the PI3K/AKT network	NA
MATK	8	Negative regulation of the PI3K/AKT network	NA
MEMO1	8	Negative regulation of the PI3K/AKT network	NA
MYO18A	8	Negative regulation of the PI3K/AKT network	NA
NRG3	8	Negative regulation of the PI3K/AKT network	NA
NRG4	8	Negative regulation of the PI3K/AKT network	NA
OCRL	8	Negative regulation of the PI3K/AKT network	NA
PAK2	8	Negative regulation of the PI3K/AKT network	NA
PDGFB	8	Negative regulation of the PI3K/AKT network	NA
PDGFRA	8	Negative regulation of the PI3K/AKT network	NA
PDGFRB	8	Negative regulation of the PI3K/AKT network	NA
PDPK1	8	Negative regulation of the PI3K/AKT network	NA
PIK3R1	8	Negative regulation of the PI3K/AKT network	NA
PIP4K2A	8	Negative regulation of the PI3K/AKT network	NA
PIP4K2C	8	Negative regulation of the PI3K/AKT network	NA
PIP5K1A	8	Negative regulation of the PI3K/AKT network	NA
PIP5K1B	8	Negative regulation of the PI3K/AKT network	NA
PIP5K1C	8	Negative regulation of the PI3K/AKT network	NA
PLCG1	8	Negative regulation of the PI3K/AKT network	NA
PLCG2	8	Negative regulation of the PI3K/AKT network	NA
PRKCE	8	Negative regulation of the PI3K/AKT network	NA
PTEN	8	Negative regulation of the PI3K/AKT network	NA
PTK6	8	Negative regulation of the PI3K/AKT network	NA
PTPN11	8	Negative regulation of the PI3K/AKT network	NA
RAC1	8	Negative regulation of the PI3K/AKT network	NA
SOS1	8	Negative regulation of the PI3K/AKT network	NA
SYNJ1	8	Negative regulation of the PI3K/AKT network	NA
TEC	8	Negative regulation of the PI3K/AKT network	NA
TRIM24	8	Negative regulation of the PI3K/AKT network	NA
TRPC3	8	Negative regulation of the PI3K/AKT network	NA
TRPC6	8	Negative regulation of the PI3K/AKT network	NA
TRPC7	8	Negative regulation of the PI3K/AKT network	NA
TXK	8	Negative regulation of the PI3K/AKT network	NA
VAV1	8	Negative regulation of the PI3K/AKT network	NA
VAV2	8	Negative regulation of the PI3K/AKT network	NA
VEGFA	8	Negative regulation of the PI3K/AKT network	NA
YES1	8	Negative regulation of the PI3K/AKT network	NA
ALDOA	9	Glucose metabolism	0.8531
ALDOC	9	Glucose metabolism	1.2122
AMDHD2	9	Glucose metabolism	-0.8884
GNPDA1	9	Glucose metabolism	-1.7111
PFKL	9	Glucose metabolism	0.6257
PFKM	9	Glucose metabolism	NA
PFKP	9	Glucose metabolism	NA
AXIN1	10	Activation of NF-kappaB	2.151
BIRC2	10	Activation of NF-kappaB	-1.2557
BUB1B	10	Activation of NF-kappaB	1.3669
CCNA1	10	Activation of NF-kappaB	-0.1685
CCNA2	10	Activation of NF-kappaB	-0.2647
CCNE2	10	Activation of NF-kappaB	1.9879
CD40	10	Activation of NF-kappaB	1.5074
CDC20	10	Activation of NF-kappaB	-0.002
CDK1	10	Activation of NF-kappaB	-2.0717
CDK2	10	Activation of NF-kappaB	0.2096
CDKN1A	10	Activation of NF-kappaB	-0.2935
CDKN1B	10	Activation of NF-kappaB	-2.4291
CSNK1A1	10	Activation of NF-kappaB	1.3499
LRRC41	10	Activation of NF-kappaB	0.7095
NFKB2	10	Activation of NF-kappaB	0.5842
PPP2R5A	10	Activation of NF-kappaB	0
PPP2R5E	10	Activation of NF-kappaB	0.9571
PSMB10	10	Activation of NF-kappaB	-0.3593
PSMB8	10	Activation of NF-kappaB	-0.7038
PSMD10	10	Activation of NF-kappaB	-0.6788
PSMD2	10	Activation of NF-kappaB	1.5157
PSMD4	10	Activation of NF-kappaB	-0.1359
PSMD9	10	Activation of NF-kappaB	-0.8443
PSME1	10	Activation of NF-kappaB	-1.0358
PSME2	10	Activation of NF-kappaB	0.8917
PSMF1	10	Activation of NF-kappaB	0.9458
RELB	10	Activation of NF-kappaB	0.9629
SKP1	10	Activation of NF-kappaB	-0.7119
SPRED2	10	Activation of NF-kappaB	0.2765
UBE2A	10	Activation of NF-kappaB	-1.4163
UBE2C	10	Activation of NF-kappaB	-0.6102
UBE2J1	10	Activation of NF-kappaB	0.5681
UBE2L6	10	Activation of NF-kappaB	1.4664
AMER1	10	Activation of NF-kappaB	NA
ANAPC10	10	Activation of NF-kappaB	NA
ANAPC11	10	Activation of NF-kappaB	NA
ANAPC15	10	Activation of NF-kappaB	NA
ANAPC16	10	Activation of NF-kappaB	NA
ANAPC1	10	Activation of NF-kappaB	NA
ANAPC2	10	Activation of NF-kappaB	NA
ANAPC4	10	Activation of NF-kappaB	NA
ANAPC5	10	Activation of NF-kappaB	NA
ANAPC7	10	Activation of NF-kappaB	NA
APC	10	Activation of NF-kappaB	NA
BTRC	10	Activation of NF-kappaB	NA
BUB3	10	Activation of NF-kappaB	NA
CCNE1	10	Activation of NF-kappaB	NA
CD40LG	10	Activation of NF-kappaB	NA
CDC16	10	Activation of NF-kappaB	NA
CDC23	10	Activation of NF-kappaB	NA
CDC26	10	Activation of NF-kappaB	NA
CDC27	10	Activation of NF-kappaB	NA
CKS1B	10	Activation of NF-kappaB	NA
CUL1	10	Activation of NF-kappaB	NA
CUL3	10	Activation of NF-kappaB	NA
FBXW11	10	Activation of NF-kappaB	NA
FZR1	10	Activation of NF-kappaB	NA
GSK3B	10	Activation of NF-kappaB	NA
GTSE1	10	Activation of NF-kappaB	NA
LTB	10	Activation of NF-kappaB	NA
MAD2L1	10	Activation of NF-kappaB	NA
MAP3K14	10	Activation of NF-kappaB	NA
NFKB1	10	Activation of NF-kappaB	NA
PPP2CA	10	Activation of NF-kappaB	NA
PPP2CB	10	Activation of NF-kappaB	NA
PPP2R1A	10	Activation of NF-kappaB	NA
PPP2R1B	10	Activation of NF-kappaB	NA
PPP2R5B	10	Activation of NF-kappaB	NA
PPP2R5C	10	Activation of NF-kappaB	NA
PPP2R5D	10	Activation of NF-kappaB	NA
PSMA1	10	Activation of NF-kappaB	NA
PSMA2	10	Activation of NF-kappaB	NA
PSMA3	10	Activation of NF-kappaB	NA
PSMA4	10	Activation of NF-kappaB	NA
PSMA5	10	Activation of NF-kappaB	NA
PSMA6	10	Activation of NF-kappaB	NA
PSMA7	10	Activation of NF-kappaB	NA
PSMA8	10	Activation of NF-kappaB	NA
PSMB11	10	Activation of NF-kappaB	NA
PSMB1	10	Activation of NF-kappaB	NA
PSMB2	10	Activation of NF-kappaB	NA
PSMB3	10	Activation of NF-kappaB	NA
PSMB4	10	Activation of NF-kappaB	NA
PSMB5	10	Activation of NF-kappaB	NA
PSMB6	10	Activation of NF-kappaB	NA
PSMB7	10	Activation of NF-kappaB	NA
PSMB9	10	Activation of NF-kappaB	NA
PSMC1	10	Activation of NF-kappaB	NA
PSMC2	10	Activation of NF-kappaB	NA
PSMC3	10	Activation of NF-kappaB	NA
PSMC4	10	Activation of NF-kappaB	NA
PSMC5	10	Activation of NF-kappaB	NA
PSMC6	10	Activation of NF-kappaB	NA
PSMD11	10	Activation of NF-kappaB	NA
PSMD12	10	Activation of NF-kappaB	NA
PSMD13	10	Activation of NF-kappaB	NA
PSMD14	10	Activation of NF-kappaB	NA
PSMD1	10	Activation of NF-kappaB	NA
PSMD3	10	Activation of NF-kappaB	NA
PSMD5	10	Activation of NF-kappaB	NA
PSMD6	10	Activation of NF-kappaB	NA
PSMD7	10	Activation of NF-kappaB	NA
PSMD8	10	Activation of NF-kappaB	NA
PSME3	10	Activation of NF-kappaB	NA
PSME4	10	Activation of NF-kappaB	NA
RBL2	10	Activation of NF-kappaB	NA
RBX1	10	Activation of NF-kappaB	NA
RELA	10	Activation of NF-kappaB	NA
REL	10	Activation of NF-kappaB	NA
RNF146	10	Activation of NF-kappaB	NA
RPS27A	10	Activation of NF-kappaB	NA
SKP2	10	Activation of NF-kappaB	NA
SMURF2	10	Activation of NF-kappaB	NA
SPRED1	10	Activation of NF-kappaB	NA
SPRED3	10	Activation of NF-kappaB	NA
TCEB1	10	Activation of NF-kappaB	NA
TCEB2	10	Activation of NF-kappaB	NA
TNFRSF11A	10	Activation of NF-kappaB	NA
TNFRSF12A	10	Activation of NF-kappaB	NA
TNFRSF13C	10	Activation of NF-kappaB	NA
TNFRSF1B	10	Activation of NF-kappaB	NA
TNFSF11	10	Activation of NF-kappaB	NA
TNFSF12	10	Activation of NF-kappaB	NA
TNFSF14	10	Activation of NF-kappaB	NA
TNKS2	10	Activation of NF-kappaB	NA
TNKS	10	Activation of NF-kappaB	NA
UBA52	10	Activation of NF-kappaB	NA
UBB	10	Activation of NF-kappaB	NA
UBC	10	Activation of NF-kappaB	NA
UBE2D1	10	Activation of NF-kappaB	NA
CASP3	11	Programmed Cell Death	1.5727
CYCS	11	Programmed Cell Death	-0.5862
DFFA	11	Programmed Cell Death	1.5327
DFFB	11	Programmed Cell Death	1.4579
DSG2	11	Programmed Cell Death	2.0552
APAF1	11	Programmed Cell Death	NA
SCO2	11	Programmed Cell Death	NA
BRCA1	12	DNA repair	1.3814
CCNH	12	DNA repair	1.4755
CDK7	12	DNA repair	-0.6611
CHEK1	12	DNA repair	1.8049
DDB2	12	DNA repair	-1.1733
LIG1	12	DNA repair	0.05
MNAT1	12	DNA repair	1.267
PARP1	12	DNA repair	1.4885
PARP2	12	DNA repair	-1.0736
PCNA	12	DNA repair	-10
POLB	12	DNA repair	-0.5528
POLD4	12	DNA repair	2.2481
POLE2	12	DNA repair	-2.5693
POLR2I	12	DNA repair	-1.6925
PPIE	12	DNA repair	-2.2773
RAD51C	12	DNA repair	1.3527
RAD9A	12	DNA repair	-0.1617
RFC2	12	DNA repair	-0.587
RFC5	12	DNA repair	1.1348
RNMT	12	DNA repair	-4.1305
RPA1	12	DNA repair	-1.4216
RPA2	12	DNA repair	-0.3378
RPA3	12	DNA repair	-0.9182
TIMELESS	12	DNA repair	0.1256
TOPBP1	12	DNA repair	0.7612
TP53	12	DNA repair	-1.0842
USP7	12	DNA repair	-1.5844
APEX1	12	DNA repair	NA
AQR	12	DNA repair	NA
ATM	12	DNA repair	NA
ATR	12	DNA repair	NA
ATRIP	12	DNA repair	NA
BARD1	12	DNA repair	NA
BLM	12	DNA repair	NA
BRCA2	12	DNA repair	NA
BRIP1	12	DNA repair	NA
CHD1L	12	DNA repair	NA
CLSPN	12	DNA repair	NA
CUL4A	12	DNA repair	NA
CUL4B	12	DNA repair	NA
DDB1	12	DNA repair	NA
DNA2	12	DNA repair	NA
DTL	12	DNA repair	NA
EP300	12	DNA repair	NA
ERCC1	12	DNA repair	NA
ERCC2	12	DNA repair	NA
ERCC3	12	DNA repair	NA
ERCC4	12	DNA repair	NA
ERCC5	12	DNA repair	NA
ERCC6	12	DNA repair	NA
ERCC8	12	DNA repair	NA
EXO1	12	DNA repair	NA
FEN1	12	DNA repair	NA
GTF2H1	12	DNA repair	NA
GTF2H2	12	DNA repair	NA
GTF2H3	12	DNA repair	NA
GTF2H4	12	DNA repair	NA
GTF2H5	12	DNA repair	NA
HMGN1	12	DNA repair	NA
HUS1	12	DNA repair	NA
ISY1	12	DNA repair	NA
KAT5	12	DNA repair	NA
KIAA0101	12	DNA repair	NA
LIG3	12	DNA repair	NA
MRE11A	12	DNA repair	NA
NBN	12	DNA repair	NA
PALB2	12	DNA repair	NA
POLD1	12	DNA repair	NA
POLD2	12	DNA repair	NA
POLD3	12	DNA repair	NA
POLE	12	DNA repair	NA
POLH	12	DNA repair	NA
POLI	12	DNA repair	NA
POLK	12	DNA repair	NA
RAD17	12	DNA repair	NA
RAD18	12	DNA repair	NA
RAD1	12	DNA repair	NA
RAD50	12	DNA repair	NA
RAD51AP1	12	DNA repair	NA
RAD51B	12	DNA repair	NA
RAD51D	12	DNA repair	NA
RAD51	12	DNA repair	NA
RAD9B	12	DNA repair	NA
RBBP8	12	DNA repair	NA
REV1	12	DNA repair	NA
RFC1	12	DNA repair	NA
RFC3	12	DNA repair	NA
RFC4	12	DNA repair	NA
RHNO1	12	DNA repair	NA
RMI1	12	DNA repair	NA
RMI2	12	DNA repair	NA
TCEA1	12	DNA repair	NA
TIPIN	12	DNA repair	NA
TOP3A	12	DNA repair	NA
UVSSA	12	DNA repair	NA
WRN	12	DNA repair	NA
XAB2	12	DNA repair	NA
XPA	12	DNA repair	NA
XRCC1	12	DNA repair	NA
XRCC2	12	DNA repair	NA
ZNF830	12	DNA repair	NA
XRCC3	12	DNA repair	NA
APP	13	NA	-1.637
ARHGAP1	14	NA	0.6794
ARHGEF12	15	Semaphorin interactions	1.593
SEMA4D	15	Semaphorin interactions	NA
ARHGEF2	16	NA	0.9379
ARPP19	17	NA	-0.7884
ATF6	18	Metabolism of proteins	1.1222
EDEM1	18	Metabolism of proteins	0.5076
FKBP14	18	Metabolism of proteins	1.0458
HYOU1	18	Metabolism of proteins	2.3776
MBTPS1	18	Metabolism of proteins	1.4722
TATDN2	18	Metabolism of proteins	-1.8608
XBP1	18	Metabolism of proteins	-1.9817
ATG3	19	Vesicle-mediated transport	-1.6042
BECN1	19	Vesicle-mediated transport	-1.7827
CHMP4A	19	Vesicle-mediated transport	-2.4285
CHMP6	19	Vesicle-mediated transport	0.6745
MTERF3	19	Vesicle-mediated transport	1.1097
PIK3C3	19	Vesicle-mediated transport	-0.5514
PIK3R4	19	Vesicle-mediated transport	1.3792
PRKAG2	19	Vesicle-mediated transport	-1.2498
RHEB	19	Vesicle-mediated transport	-1.9462
RRAGA	19	Vesicle-mediated transport	1.1017
SACM1L	19	Vesicle-mediated transport	-2.2454
SESN1	19	Vesicle-mediated transport	2.4126
VDAC1	19	Vesicle-mediated transport	-1.1064
ATG101	19	Vesicle-mediated transport	NA
ATG13	19	Vesicle-mediated transport	NA
ATG9A	19	Vesicle-mediated transport	NA
ATG9B	19	Vesicle-mediated transport	NA
FIG4	19	Vesicle-mediated transport	NA
GABARAP	19	Vesicle-mediated transport	NA
GABARAPL1	19	Vesicle-mediated transport	NA
GABARAPL2	19	Vesicle-mediated transport	NA
GABARAPL3	19	Vesicle-mediated transport	NA
MAP1LC3A	19	Vesicle-mediated transport	NA
MAP1LC3B	19	Vesicle-mediated transport	NA
MAP1LC3C	19	Vesicle-mediated transport	NA
PIKFYVE	19	Vesicle-mediated transport	NA
PRKAA1	19	Vesicle-mediated transport	NA
PRKAA2	19	Vesicle-mediated transport	NA
PRKAB1	19	Vesicle-mediated transport	NA
PRKAB2	19	Vesicle-mediated transport	NA
RB1CC1	19	Vesicle-mediated transport	NA
ULK1	19	Vesicle-mediated transport	NA
VAC14	19	Vesicle-mediated transport	NA
ATP1B1	20	NA	-5.1706
KCNK1	20	NA	0.5531
SLC5A6	20	NA	-1.6422
ATP6V0B	21	Mitochondrial protein import	-1.3875
ATP6V1D	21	Mitochondrial protein import	-8.1782
GNAS	21	Mitochondrial protein import	-0.7495
HSPD1	21	Mitochondrial protein import	0.5676
SLC25A4	21	Mitochondrial protein import	-3.0994
TIMM17B	21	Mitochondrial protein import	-1.1095
TIMM22	21	Mitochondrial protein import	-1.0863
TIMM9	21	Mitochondrial protein import	-1.1834
TIMM10B	21	Mitochondrial protein import	NA
TIMM10	21	Mitochondrial protein import	NA
B4GAT1	22	NA	-0.8832
EXT1	22	NA	0.6749
RFNG	22	NA	1.142
SLC35A3	22	NA	2.8727
BAD	23	NA	-0.8513
BAG3	24	NA	-0.8887
BAX	25	Intrinsic Pathway for Apoptosis	1.5428
BCL2	25	Intrinsic Pathway for Apoptosis	0.7284
BID	25	Intrinsic Pathway for Apoptosis	1.6078
FAS	25	Intrinsic Pathway for Apoptosis	1.984
PMAIP1	25	Intrinsic Pathway for Apoptosis	0.904
PPP1R13B	25	Intrinsic Pathway for Apoptosis	1.5996
TP53BP2	25	Intrinsic Pathway for Apoptosis	-0.6988
BBC3	25	Intrinsic Pathway for Apoptosis	NA
BCL2L1	25	Intrinsic Pathway for Apoptosis	NA
TP53I3	25	Intrinsic Pathway for Apoptosis	NA
TP63	25	Intrinsic Pathway for Apoptosis	NA
TP73	25	Intrinsic Pathway for Apoptosis	NA
BNIP3L	26	NA	-0.7051
C2CD5	27	NA	-2.3655
C5	28	NA	0.5561
CASP8	29	NA	NA
CCAR2	30	NA	NA
CCND3	31	Cellular Senescence	-1.3041
CDK6	31	Cellular Senescence	10
CCND2	31	Cellular Senescence	NA
CDC25C	31	Cellular Senescence	NA
CDKN2B	31	Cellular Senescence	NA
CDKN2C	31	Cellular Senescence	NA
CDKN2D	31	Cellular Senescence	NA
E2F4	31	Cellular Senescence	NA
RBL1	31	Cellular Senescence	NA
TFDP2	31	Cellular Senescence	NA
CDC25A	32	NA	-1.1067
CDC25B	33	NA	-1.3527
CDC45	34	G1/S Transition	1.4589
MCM3	34	G1/S Transition	0.9691
ORC1	34	G1/S Transition	-0.663
CDC6	34	G1/S Transition	NA
CDC7	34	G1/S Transition	NA
CDT1	34	G1/S Transition	NA
DBF4	34	G1/S Transition	NA
MCM2	34	G1/S Transition	NA
MCM4	34	G1/S Transition	NA
MCM5	34	G1/S Transition	NA
MCM6	34	G1/S Transition	NA
MCM7	34	G1/S Transition	NA
MCM8	34	G1/S Transition	NA
ORC2	34	G1/S Transition	NA
ORC3	34	G1/S Transition	NA
ORC4	34	G1/S Transition	NA
ORC5	34	G1/S Transition	NA
ORC6	34	G1/S Transition	NA
POLA1	34	G1/S Transition	NA
POLA2	34	G1/S Transition	NA
PRIM1	34	G1/S Transition	NA
PRIM2	34	G1/S Transition	NA
RPA4	34	G1/S Transition	NA
CDH3	35	Cell-Cell communication	-0.5561
CTNND1	35	Cell-Cell communication	1.7521
CDK5R1	36	NA	1.7593
CEBPA	37	NA	1.1376
CEBPD	38	Transcriptional regulation of white adipocyte different	1.9816
EBF1	38	Transcriptional regulation of white adipocyte different	NA
CEP57	39	Anchoring of the basal body to the plasma membrane	1.7502
TCTN1	39	Anchoring of the basal body to the plasma membrane	1.3728
CHAC1	40	Glutathione conjugation	1.5662
CNDP2	40	Glutathione conjugation	-3.4173
FDFT1	41	Metabolism of lipids	-1.1036
FHL2	41	Metabolism of lipids	-1.9533
PEX11A	41	Metabolism of lipids	1.3369
TXNRD1	41	Metabolism of lipids	-2.0123
CHD9	41	Metabolism of lipids	NA
CHN1	42	NA	0.8518
CHUK	43	NA	NA
CLEC4E	44	NA	NA
CLEC6A	45	NA	NA
CNOT4	46	NA	2.2447
COG2	47	Vesicle-mediated transport	1.1296
COG7	47	Vesicle-mediated transport	1.0061
COPB2	47	Vesicle-mediated transport	-7.1966
KDELR2	47	Vesicle-mediated transport	-2.0769
KIF20A	47	Vesicle-mediated transport	2.4026
CRTAP	48	Extracellular matrix organization	-1.7309
CTSD	48	Extracellular matrix organization	1.3174
CTSL	48	Extracellular matrix organization	-2.4772
P4HA2	48	Extracellular matrix organization	-1.8919
PLOD3	48	Extracellular matrix organization	-9.6695
COL18A1	48	Extracellular matrix organization	NA
COL4A2	48	Extracellular matrix organization	NA
COL4A6	49	NA	NA
COPS7A	50	NA	-1.447
CREB1	51	NA	1.4699
CRYBA4	52	NA	NA
CSK	53	NA	-2.1961
CXCR4	54	NA	2.7851
DAXX	55	NA	-0.9906
DEDD2	56	NA	NA
DHFR	57	NA	NA
DNAJB1	58	NA	-1.6571
DNAJB6	59	NA	1.6575
DRAP1	60	NA	-1.1282
DUSP3	61	NA	-1.4036
DUSP4	62	NA	-0.7655
E2F1	63	NA	NA
E2F2	64	NA	0.7505
E2F3	65	NA	NA
E2F5	66	NA	NA
EDN1	67	NA	0.8348
EFNA1	68	NA	NA
EFNA2	69	NA	NA
EFNA3	70	NA	NA
EFNA4	71	NA	NA
EFNA5	72	NA	NA
EIF4G1	73	NA	2.7708
EIF5	74	Metabolism of RNA	1.4158
EXOSC4	74	Metabolism of RNA	1.8872
HEATR1	74	Metabolism of RNA	-1.1099
RPS6	74	Metabolism of RNA	-3.5283
UTP14A	74	Metabolism of RNA	-0.9767
ELAVL1	75	Metabolism of RNA	2.2196
LSM5	75	Metabolism of RNA	-3.4413
LSM6	75	Metabolism of RNA	-0.8578
PRPF4	75	Metabolism of RNA	2.0528
EPHA10	76	NA	NA
EPHA1	77	NA	NA
EPHA2	78	NA	NA
EPHA3	79	NA	1.7005
EPHA4	80	NA	NA
EPHA5	81	NA	NA
EPHA6	82	NA	NA
EPHA7	83	NA	NA
EPHA8	84	NA	NA
EPRS	85	Defective GFPT1 causes CMSTA1	-0.7991
FPGS	85	Defective GFPT1 causes CMSTA2	-2.4033
GFPT1	85	Defective GFPT1 causes CMSTA3	-0.8526
PAICS	85	Defective GFPT1 causes CMSTA4	3.1881
SLC25A13	85	Defective GFPT1 causes CMSTA5	-1.1386
EVL	86	NA	1.5823
FAH	87	NA	2.8346
GSTZ1	87	NA	1.0534
FBXO5	88	NA	NA
FKBP4	89	NA	-0.004
FOS	90	NA	-1.7046
FOXM1	91	NA	NA
FPR2	92	NA	NA
FZD1	93	NA	1.8395
FZD7	94	NA	-0.7793
GADD45A	95	NA	-1.7986
GH1	96	NA	NA
GH2	97	NA	NA
GHR	98	NA	-2.35
GML	99	NA	NA
GMNN	100	NA	-0.6352
GP6	101	NA	NA
GRB10	102	NA	0.5852
GRB7	103	NA	0.1438
HDAC6	104	NA	-1.4321
HIF1A	105	NA	0.6743
HMGA2	106	NA	0.9384
BLVRA	107	Metabolism of porphyrins	-4.2901
HMOX1	107	Metabolism of porphyrins	-1.0983
HSBP1	108	NA	NA
HSF1	109	NA	NA
HSPB1	110	NA	-0.9519
HSPB2	111	NA	NA
HSPH1	112	NA	NA
ICAM3	113	NA	-0.6678
ICMT	114	NA	-1.0038
MAT2A	114	NA	-0.8573
PCMT1	114	NA	-1.059
IER3	115	NA	-1.518
IFNAR1	116	NA	1.3162
IGF2R	117	NA	-0.5258
IGFBP3	118	Regulation of Insulin-like Growth Factor (IGF) transp	-3.4458
MMP1	118	Regulation of Insulin-like Growth Factor (IGF) transp	-1.0153
IKBKB	119	NA	-0.8797
IL1B	120	NA	1.0346
ILK	121	Cell-Cell communication	0.7696
TESK1	121	Cell-Cell communication	1.2704
PARVA	121	Cell-Cell communication	NA
INPP1	122	NA	-1.0621
INPP4B	123	NA	2.5705
INTS3	124	NA	-3.3324
ISG15	125	NA	NA
ITGA2B	126	NA	NA
ITGB5	127	NA	-1.9017
KEAP1	128	NA	-1.0024
KIF14	129	NA	-0.7717
KLHL21	130	NA	2.0103
KLHL9	131	NA	2.6421
LRIG1	132	NA	NA
MALT1	133	NA	-1.4943
MAPKAPK5	134	NA	0.0711
MASTL	135	NA	NA
MAX	136	NA	NA
MCOLN1	137	NA	2.9953
MDM2	138	NA	NA
MDM4	139	NA	NA
MKNK1	140	NA	2.1348
MRPL12	141	NA	-1.3494
MRPL19	141	NA	0.761
MYBL2	142	NA	1.5803
MYL9	143	NA	1.5672
MYLK	144	NA	0.9157
NCAPD2	145	Cell Cycle, Mitotic	0.8322
NCAPG	145	Cell Cycle, Mitotic	NA
NCAPH	145	Cell Cycle, Mitotic	NA
NET1	146	NA	-1.3835
NFATC3	147	NA	1.738
NFKBIB	148	NA	-1.9741
NFKBIE	149	NA	1.5055
NOC2L	150	NA	NA
NOTCH1	151	NA	1.4085
NPLOC4	152	NA	NA
NR3C1	153	NA	1.787
PAFAH1B3	154	NA	-2.6424
PAK6	155	NA	-0.7525
PARG	156	NA	NA
PHKA1	157	Glycogen metabolism	1.7568
PHKB	157	Glycogen metabolism	0.1843
PHKG2	157	Glycogen metabolism	1.0979
PHKA2	157	Glycogen metabolism	NA
PIK3C2B	158	NA	0.8718
PIN1	159	NA	-1.947
PKMYT1	160	NA	NA
PLA2G4A	161	NA	0.7096
PPARG	162	NA	1.284
PRKACA	163	NA	1.3125
PTGS2	164	NA	-0.6201
PTK2B	165	NA	1.7931
PTPN1	166	NA	2.1157
PTPRC	167	NA	0.9458
PTPRK	168	NA	1.4897
PXN	169	NA	-1.3949
PYGL	170	NA	-1.0535
RALA	171	NA	-1.5997
RALB	172	NA	1.3227
RALGDS	173	NA	0.6104
RGS18	174	NA	NA
RGS19	175	NA	NA
RGS21	176	NA	NA
RGS2	177	NA	-1.3214
RLN1	178	NA	NA
RPN1	179	NA	-2.3115
RPS19BP1	180	NA	NA
RPS6KA1	181	NA	-1.1512
SAA1	182	NA	NA
SERPINE1	183	NA	-1.0823
SFN	184	NA	0.4658
SHB	185	NA	1.1957
MUC1	186	Sialic acid metabolism	1.2935
SLC35A1	186	Sialic acid metabolism	-0.6745
ST6GALNAC2	186	Sialic acid metabolism	1.5025
SMAD3	187	NA	3.115
SNAP25	188	NA	1.0342
SNCA	189	NA	-2.525
SORBS3	190	NA	-0.61
SOS2	191	NA	NA
SOX2	192	NA	2.6392
SPR	193	NA	1.4829
SPRTN	194	NA	NA
SPTAN1	195	NA	0.7379
SQSTM1	196	NA	-7.5793
STAP2	197	NA	1.5274
STEAP3	198	NA	NA
STX4	199	Other interleukin signaling	-1.9992
TXLNA	199	Other interleukin signaling	-1.5303
STXBP1	200	NA	-1.2848
TFDP1	201	NA	1.3314
TGFBR2	202	NA	1.2751
TICAM1	203	NA	0.5478
TIMP2	204	NA	2.9431
TJP1	205	NA	-0.8079
TLR4	206	NA	2.2822
TNFRSF21	207	NA	2.2753
TPM1	208	NA	-1.9605
TRIB3	209	NA	0.6745
UFD1L	210	NA	NA
USP1	211	NA	-0.6437
USP43	212	NA	NA
VCP	213	NA	NA
WEE1	214	NA	NA
ZBTB32	215	NA	NA
CPNE3	216	NA	1.3085
FOXO4	217	NA	-2.7376
SCARB1	218	NA	-1.2531
TGFB3	219	NA	1.8631
SPP1	220	NA	1.604
UBE3B	221	NA	2.2044
UBE3C	222	NA	-2.2264
ETS1	223	NA	0.9678
TERT	224	NA	1.994
HEBP1	225	NA	-0.7415
TBXA2R	226	NA	1.8427
GPER1	227	NA	4.3919
USP10	228	NA	NA

## Sheet: TYKnu_Reactome_Ruca
Gene	Module	Pathway	TYKNU	p.adjust
AURKB	1	Cell Cycle, Mitotic	0.1134	1.55886e-95
BIRC5	1	Cell Cycle, Mitotic	-0.4459	1.55886e-95
CASC3	1	Cell Cycle, Mitotic	-0.6962	1.55886e-95
CCNB1	1	Cell Cycle, Mitotic	-0.4597	1.55886e-95
CCNB2	1	Cell Cycle, Mitotic	-0.7129	1.55886e-95
HSPA4	1	Cell Cycle, Mitotic	0.8674	1.55886e-95
KIF2C	1	Cell Cycle, Mitotic	-0.5534	1.55886e-95
NUP133	1	Cell Cycle, Mitotic	-0.0848	1.55886e-95
NUP62	1	Cell Cycle, Mitotic	-0.1836	1.55886e-95
NUP85	1	Cell Cycle, Mitotic	0.7555	1.55886e-95
NUP88	1	Cell Cycle, Mitotic	-0.6839	1.55886e-95
NUP93	1	Cell Cycle, Mitotic	0.6612	1.55886e-95
PDS5A	1	Cell Cycle, Mitotic	0.295	1.55886e-95
PSIP1	1	Cell Cycle, Mitotic	-0.6359	1.55886e-95
RAE1	1	Cell Cycle, Mitotic	-0.1697	1.55886e-95
SMC1A	1	Cell Cycle, Mitotic	-0.1384	1.55886e-95
SMC3	1	Cell Cycle, Mitotic	0.5448	1.55886e-95
TOP2A	1	Cell Cycle, Mitotic	-1.2605	1.55886e-95
ZW10	1	Cell Cycle, Mitotic	-0.0827	1.55886e-95
AAAS	1	Cell Cycle, Mitotic	NA	1.55886e-95
AHCTF1	1	Cell Cycle, Mitotic	NA	1.55886e-95
BUB1	1	Cell Cycle, Mitotic	NA	1.55886e-95
C11orf73	1	Cell Cycle, Mitotic	NA	1.55886e-95
CDCA5	1	Cell Cycle, Mitotic	NA	1.55886e-95
CDCA8	1	Cell Cycle, Mitotic	NA	1.55886e-95
CENPF	1	Cell Cycle, Mitotic	NA	1.55886e-95
CLASP2	1	Cell Cycle, Mitotic	NA	1.55886e-95
CLIP1	1	Cell Cycle, Mitotic	NA	1.55886e-95
DSN1	1	Cell Cycle, Mitotic	NA	1.55886e-95
ERCC6L	1	Cell Cycle, Mitotic	NA	1.55886e-95
HMGA1	1	Cell Cycle, Mitotic	NA	1.55886e-95
HSPA1B	1	Cell Cycle, Mitotic	NA	1.55886e-95
HSPA1L	1	Cell Cycle, Mitotic	NA	1.55886e-95
HSPA9	1	Cell Cycle, Mitotic	NA	1.55886e-95
INCENP	1	Cell Cycle, Mitotic	NA	1.55886e-95
KNTC1	1	Cell Cycle, Mitotic	NA	1.55886e-95
MAD1L1	1	Cell Cycle, Mitotic	NA	1.55886e-95
MIS12	1	Cell Cycle, Mitotic	NA	1.55886e-95
NDC1	1	Cell Cycle, Mitotic	NA	1.55886e-95
NDC80	1	Cell Cycle, Mitotic	NA	1.55886e-95
NDEL1	1	Cell Cycle, Mitotic	NA	1.55886e-95
NEK9	1	Cell Cycle, Mitotic	NA	1.55886e-95
NSL1	1	Cell Cycle, Mitotic	NA	1.55886e-95
NUDC	1	Cell Cycle, Mitotic	NA	1.55886e-95
NUF2	1	Cell Cycle, Mitotic	NA	1.55886e-95
NUP107	1	Cell Cycle, Mitotic	NA	1.55886e-95
NUP153	1	Cell Cycle, Mitotic	NA	1.55886e-95
NUP155	1	Cell Cycle, Mitotic	NA	1.55886e-95
NUP160	1	Cell Cycle, Mitotic	NA	1.55886e-95
NUP188	1	Cell Cycle, Mitotic	NA	1.55886e-95
NUP205	1	Cell Cycle, Mitotic	NA	1.55886e-95
NUP210	1	Cell Cycle, Mitotic	NA	1.55886e-95
NUP214	1	Cell Cycle, Mitotic	NA	1.55886e-95
NUP35	1	Cell Cycle, Mitotic	NA	1.55886e-95
NUP37	1	Cell Cycle, Mitotic	NA	1.55886e-95
NUP43	1	Cell Cycle, Mitotic	NA	1.55886e-95
NUP50	1	Cell Cycle, Mitotic	NA	1.55886e-95
NUP54	1	Cell Cycle, Mitotic	NA	1.55886e-95
NUP58	1	Cell Cycle, Mitotic	NA	1.55886e-95
NUP98	1	Cell Cycle, Mitotic	NA	1.55886e-95
NUPL2	1	Cell Cycle, Mitotic	NA	1.55886e-95
PDS5B	1	Cell Cycle, Mitotic	NA	1.55886e-95
PMF1	1	Cell Cycle, Mitotic	NA	1.55886e-95
POM121	1	Cell Cycle, Mitotic	NA	1.55886e-95
POM121C	1	Cell Cycle, Mitotic	NA	1.55886e-95
PPP1CC	1	Cell Cycle, Mitotic	NA	1.55886e-95
RAD21	1	Cell Cycle, Mitotic	NA	1.55886e-95
RANBP2	1	Cell Cycle, Mitotic	NA	1.55886e-95
RANGAP1	1	Cell Cycle, Mitotic	NA	1.55886e-95
RCC2	1	Cell Cycle, Mitotic	NA	1.55886e-95
SEH1L	1	Cell Cycle, Mitotic	NA	1.55886e-95
SGOL1	1	Cell Cycle, Mitotic	NA	1.55886e-95
SGOL2	1	Cell Cycle, Mitotic	NA	1.55886e-95
SKA1	1	Cell Cycle, Mitotic	NA	1.55886e-95
SKA2	1	Cell Cycle, Mitotic	NA	1.55886e-95
SPC24	1	Cell Cycle, Mitotic	NA	1.55886e-95
SPC25	1	Cell Cycle, Mitotic	NA	1.55886e-95
SPDL1	1	Cell Cycle, Mitotic	NA	1.55886e-95
STAG1	1	Cell Cycle, Mitotic	NA	1.55886e-95
STAG2	1	Cell Cycle, Mitotic	NA	1.55886e-95
TAOK1	1	Cell Cycle, Mitotic	NA	1.55886e-95
TPR	1	Cell Cycle, Mitotic	NA	1.55886e-95
WAPL	1	Cell Cycle, Mitotic	NA	1.55886e-95
XPO1	1	Cell Cycle, Mitotic	NA	1.55886e-95
ZWILCH	1	Cell Cycle, Mitotic	NA	1.55886e-95
ZWINT	1	Cell Cycle, Mitotic	NA	1.55886e-95
ABL1	2	Mitotic G1 phase and G1/S transition	-1.2034	0.00333714
CABLES1	2	Mitotic G1 phase and G1/S transition	NA	0.00333714
ACOT9	3	Pyruvate metabolism and Citric Acid (TCA) cycle	-0.5142	0.000508585
DLD	3	Pyruvate metabolism and Citric Acid (TCA) cycle	-0.5821	0.000508585
MPC2	3	Pyruvate metabolism and Citric Acid (TCA) cycle	-0.8396	0.000508585
ADI1	4	Sulfur amino acid metabolism	-0.543	1.33219e-05
ENOPH1	4	Sulfur amino acid metabolism	-1.7873	1.33219e-05
AKT1	5	NA	-0.0882
AKT2	6	NA	NA
AKT3	7	NA	NA
ALAS1	8	Reprogramming lipids	0.6378	3.51925e-16
BNIP3L	8	Reprogramming lipids	-1.0533	3.51925e-16
CDK19	8	Reprogramming lipids	-0.6201	3.51925e-16
CEBPA	8	Reprogramming lipids	-3.0562	3.51925e-16
FDFT1	8	Reprogramming lipids	-0.8547	3.51925e-16
HES1	8	Reprogramming lipids	0.7174	3.51925e-16
HMGCS1	8	Reprogramming lipids	1.705	3.51925e-16
TRIB3	8	Reprogramming lipids	-3.3686	3.51925e-16
TXNRD1	8	Reprogramming lipids	-1.6753	3.51925e-16
CHD9	8	Reprogramming lipids	NA	3.51925e-16
CREBBP	8	Reprogramming lipids	NA	3.51925e-16
HELZ2	8	Reprogramming lipids	NA	3.51925e-16
RXRA	8	Reprogramming lipids	NA	3.51925e-16
AXIN1	9	Regulation of mitotic cell cycle	2.8223	1.76187e-157
BUB1B	9	Regulation of mitotic cell cycle	0.5641	1.76187e-157
CCNA1	9	Regulation of mitotic cell cycle	0.3925	1.76187e-157
CCNA2	9	Regulation of mitotic cell cycle	-0.3519	1.76187e-157
CCNE2	9	Regulation of mitotic cell cycle	0.1235	1.76187e-157
CDC20	9	Regulation of mitotic cell cycle	-0.6805	1.76187e-157
CDK1	9	Regulation of mitotic cell cycle	-0.9612	1.76187e-157
CDK2	9	Regulation of mitotic cell cycle	0.8791	1.76187e-157
CDKN1A	9	Regulation of mitotic cell cycle	-0.7203	1.76187e-157
CDKN1B	9	Regulation of mitotic cell cycle	1.3578	1.76187e-157
PPP2R5A	9	Regulation of mitotic cell cycle	-0.0323	1.76187e-157
PPP2R5E	9	Regulation of mitotic cell cycle	1.1016	1.76187e-157
PSMB10	9	Regulation of mitotic cell cycle	0.0013	1.76187e-157
PSMB8	9	Regulation of mitotic cell cycle	-0.4112	1.76187e-157
PSMD10	9	Regulation of mitotic cell cycle	-0.6261	1.76187e-157
PSMD2	9	Regulation of mitotic cell cycle	-0.4238	1.76187e-157
PSMD4	9	Regulation of mitotic cell cycle	-0.7183	1.76187e-157
PSMD9	9	Regulation of mitotic cell cycle	0.459	1.76187e-157
PSME1	9	Regulation of mitotic cell cycle	0.1944	1.76187e-157
PSME2	9	Regulation of mitotic cell cycle	-0.6723	1.76187e-157
PSMF1	9	Regulation of mitotic cell cycle	0.3404	1.76187e-157
SKP1	9	Regulation of mitotic cell cycle	-0.7175	1.76187e-157
UBE2A	9	Regulation of mitotic cell cycle	-0.5418	1.76187e-157
UBE2C	9	Regulation of mitotic cell cycle	-0.9679	1.76187e-157
UBE2L6	9	Regulation of mitotic cell cycle	0.5033	1.76187e-157
AMER1	9	Regulation of mitotic cell cycle	NA	1.76187e-157
ANAPC10	9	Regulation of mitotic cell cycle	NA	1.76187e-157
ANAPC11	9	Regulation of mitotic cell cycle	NA	1.76187e-157
ANAPC15	9	Regulation of mitotic cell cycle	NA	1.76187e-157
ANAPC16	9	Regulation of mitotic cell cycle	NA	1.76187e-157
ANAPC1	9	Regulation of mitotic cell cycle	NA	1.76187e-157
ANAPC2	9	Regulation of mitotic cell cycle	NA	1.76187e-157
ANAPC4	9	Regulation of mitotic cell cycle	NA	1.76187e-157
ANAPC5	9	Regulation of mitotic cell cycle	NA	1.76187e-157
ANAPC7	9	Regulation of mitotic cell cycle	NA	1.76187e-157
BTRC	9	Regulation of mitotic cell cycle	NA	1.76187e-157
BUB3	9	Regulation of mitotic cell cycle	NA	1.76187e-157
CCNE1	9	Regulation of mitotic cell cycle	NA	1.76187e-157
CDC16	9	Regulation of mitotic cell cycle	NA	1.76187e-157
CDC23	9	Regulation of mitotic cell cycle	NA	1.76187e-157
CDC26	9	Regulation of mitotic cell cycle	NA	1.76187e-157
CDC27	9	Regulation of mitotic cell cycle	NA	1.76187e-157
CKS1B	9	Regulation of mitotic cell cycle	NA	1.76187e-157
CUL1	9	Regulation of mitotic cell cycle	NA	1.76187e-157
FZR1	9	Regulation of mitotic cell cycle	NA	1.76187e-157
GSK3B	9	Regulation of mitotic cell cycle	NA	1.76187e-157
GTSE1	9	Regulation of mitotic cell cycle	NA	1.76187e-157
MAD2L1	9	Regulation of mitotic cell cycle	NA	1.76187e-157
PPP2CA	9	Regulation of mitotic cell cycle	NA	1.76187e-157
PPP2CB	9	Regulation of mitotic cell cycle	NA	1.76187e-157
PPP2R1B	9	Regulation of mitotic cell cycle	NA	1.76187e-157
PPP2R5B	9	Regulation of mitotic cell cycle	NA	1.76187e-157
PPP2R5C	9	Regulation of mitotic cell cycle	NA	1.76187e-157
PPP2R5D	9	Regulation of mitotic cell cycle	NA	1.76187e-157
PSMA1	9	Regulation of mitotic cell cycle	NA	1.76187e-157
PSMA2	9	Regulation of mitotic cell cycle	NA	1.76187e-157
PSMA3	9	Regulation of mitotic cell cycle	NA	1.76187e-157
PSMA4	9	Regulation of mitotic cell cycle	NA	1.76187e-157
PSMA5	9	Regulation of mitotic cell cycle	NA	1.76187e-157
PSMA6	9	Regulation of mitotic cell cycle	NA	1.76187e-157
PSMA7	9	Regulation of mitotic cell cycle	NA	1.76187e-157
PSMA8	9	Regulation of mitotic cell cycle	NA	1.76187e-157
PSMB11	9	Regulation of mitotic cell cycle	NA	1.76187e-157
PSMB1	9	Regulation of mitotic cell cycle	NA	1.76187e-157
PSMB2	9	Regulation of mitotic cell cycle	NA	1.76187e-157
PSMB3	9	Regulation of mitotic cell cycle	NA	1.76187e-157
PSMB4	9	Regulation of mitotic cell cycle	NA	1.76187e-157
PSMB5	9	Regulation of mitotic cell cycle	NA	1.76187e-157
PSMB6	9	Regulation of mitotic cell cycle	NA	1.76187e-157
PSMB7	9	Regulation of mitotic cell cycle	NA	1.76187e-157
PSMB9	9	Regulation of mitotic cell cycle	NA	1.76187e-157
PSMC1	9	Regulation of mitotic cell cycle	NA	1.76187e-157
PSMC2	9	Regulation of mitotic cell cycle	NA	1.76187e-157
PSMC3	9	Regulation of mitotic cell cycle	NA	1.76187e-157
PSMC4	9	Regulation of mitotic cell cycle	NA	1.76187e-157
PSMC5	9	Regulation of mitotic cell cycle	NA	1.76187e-157
PSMC6	9	Regulation of mitotic cell cycle	NA	1.76187e-157
PSMD11	9	Regulation of mitotic cell cycle	NA	1.76187e-157
PSMD12	9	Regulation of mitotic cell cycle	NA	1.76187e-157
PSMD13	9	Regulation of mitotic cell cycle	NA	1.76187e-157
PSMD14	9	Regulation of mitotic cell cycle	NA	1.76187e-157
PSMD1	9	Regulation of mitotic cell cycle	NA	1.76187e-157
PSMD3	9	Regulation of mitotic cell cycle	NA	1.76187e-157
PSMD5	9	Regulation of mitotic cell cycle	NA	1.76187e-157
PSMD6	9	Regulation of mitotic cell cycle	NA	1.76187e-157
PSMD7	9	Regulation of mitotic cell cycle	NA	1.76187e-157
PSMD8	9	Regulation of mitotic cell cycle	NA	1.76187e-157
PSME3	9	Regulation of mitotic cell cycle	NA	1.76187e-157
PSME4	9	Regulation of mitotic cell cycle	NA	1.76187e-157
RBX1	9	Regulation of mitotic cell cycle	NA	1.76187e-157
RPS27A	9	Regulation of mitotic cell cycle	NA	1.76187e-157
SKP2	9	Regulation of mitotic cell cycle	NA	1.76187e-157
TCEB1	9	Regulation of mitotic cell cycle	NA	1.76187e-157
TCEB2	9	Regulation of mitotic cell cycle	NA	1.76187e-157
UBA52	9	Regulation of mitotic cell cycle	NA	1.76187e-157
UBB	9	Regulation of mitotic cell cycle	NA	1.76187e-157
UBC	9	Regulation of mitotic cell cycle	NA	1.76187e-157
BRCA1	10	DNA Repair	0.6049	3.82821e-138
CCNH	10	DNA Repair	1.0768	3.82821e-138
CDK7	10	DNA Repair	-0.5513	3.82821e-138
CHEK1	10	DNA Repair	-2.4198	3.82821e-138
DDB2	10	DNA Repair	-0.4557	3.82821e-138
HIST1H2BK	10	DNA Repair	-0.9642	3.82821e-138
LIG1	10	DNA Repair	0.1002	3.82821e-138
MNAT1	10	DNA Repair	-0.2753	3.82821e-138
PARP1	10	DNA Repair	0.0404	3.82821e-138
PARP2	10	DNA Repair	-0.146	3.82821e-138
PCNA	10	DNA Repair	0.0369	3.82821e-138
PNKP	10	DNA Repair	-1.0561	3.82821e-138
POLD4	10	DNA Repair	-0.6446	3.82821e-138
POLE2	10	DNA Repair	0.8419	3.82821e-138
POLR1C	10	DNA Repair	0.7786	3.82821e-138
POLR2I	10	DNA Repair	-0.8587	3.82821e-138
POLR2K	10	DNA Repair	-0.6574	3.82821e-138
PPIE	10	DNA Repair	-0.3454	3.82821e-138
RAD51C	10	DNA Repair	0.2835	3.82821e-138
RAD9A	10	DNA Repair	-0.2834	3.82821e-138
RFC2	10	DNA Repair	0.5429	3.82821e-138
RFC5	10	DNA Repair	0.9962	3.82821e-138
RNMT	10	DNA Repair	-0.4453	3.82821e-138
RPA1	10	DNA Repair	-0.2262	3.82821e-138
RPA2	10	DNA Repair	0.4703	3.82821e-138
RPA3	10	DNA Repair	-0.642	3.82821e-138
TBP	10	DNA Repair	-0.6516	3.82821e-138
TIMELESS	10	DNA Repair	0.7166	3.82821e-138
TOPBP1	10	DNA Repair	0.2685	3.82821e-138
TP53	10	DNA Repair	-0.1585	3.82821e-138
USP7	10	DNA Repair	-0.3663	3.82821e-138
APEX1	10	DNA Repair	NA	3.82821e-138
AQR	10	DNA Repair	NA	3.82821e-138
ATM	10	DNA Repair	NA	3.82821e-138
ATR	10	DNA Repair	NA	3.82821e-138
ATRIP	10	DNA Repair	NA	3.82821e-138
BARD1	10	DNA Repair	NA	3.82821e-138
BLM	10	DNA Repair	NA	3.82821e-138
BRCA2	10	DNA Repair	NA	3.82821e-138
BRIP1	10	DNA Repair	NA	3.82821e-138
CDK12	10	DNA Repair	NA	3.82821e-138
CHD1L	10	DNA Repair	NA	3.82821e-138
CLSPN	10	DNA Repair	NA	3.82821e-138
CTDP1	10	DNA Repair	NA	3.82821e-138
CUL4A	10	DNA Repair	NA	3.82821e-138
CUL4B	10	DNA Repair	NA	3.82821e-138
DDB1	10	DNA Repair	NA	3.82821e-138
DNA2	10	DNA Repair	NA	3.82821e-138
DTL	10	DNA Repair	NA	3.82821e-138
EP300	10	DNA Repair	NA	3.82821e-138
ERCC1	10	DNA Repair	NA	3.82821e-138
ERCC2	10	DNA Repair	NA	3.82821e-138
ERCC3	10	DNA Repair	NA	3.82821e-138
ERCC4	10	DNA Repair	NA	3.82821e-138
ERCC5	10	DNA Repair	NA	3.82821e-138
ERCC6	10	DNA Repair	NA	3.82821e-138
ERCC8	10	DNA Repair	NA	3.82821e-138
EXO1	10	DNA Repair	NA	3.82821e-138
FEN1	10	DNA Repair	NA	3.82821e-138
GTF2H1	10	DNA Repair	NA	3.82821e-138
GTF2H2	10	DNA Repair	NA	3.82821e-138
GTF2H3	10	DNA Repair	NA	3.82821e-138
GTF2H4	10	DNA Repair	NA	3.82821e-138
GTF2H5	10	DNA Repair	NA	3.82821e-138
HMGN1	10	DNA Repair	NA	3.82821e-138
HUS1	10	DNA Repair	NA	3.82821e-138
ISY1	10	DNA Repair	NA	3.82821e-138
KAT5	10	DNA Repair	NA	3.82821e-138
KIAA0101	10	DNA Repair	NA	3.82821e-138
LIG3	10	DNA Repair	NA	3.82821e-138
MDC1	10	DNA Repair	NA	3.82821e-138
MRE11A	10	DNA Repair	NA	3.82821e-138
NBN	10	DNA Repair	NA	3.82821e-138
NELFA	10	DNA Repair	NA	3.82821e-138
NELFB	10	DNA Repair	NA	3.82821e-138
NELFCD	10	DNA Repair	NA	3.82821e-138
NELFE	10	DNA Repair	NA	3.82821e-138
PALB2	10	DNA Repair	NA	3.82821e-138
POLD1	10	DNA Repair	NA	3.82821e-138
POLD2	10	DNA Repair	NA	3.82821e-138
POLD3	10	DNA Repair	NA	3.82821e-138
POLE	10	DNA Repair	NA	3.82821e-138
POLH	10	DNA Repair	NA	3.82821e-138
POLI	10	DNA Repair	NA	3.82821e-138
POLK	10	DNA Repair	NA	3.82821e-138
PTRF	10	DNA Repair	NA	3.82821e-138
RAD17	10	DNA Repair	NA	3.82821e-138
RAD18	10	DNA Repair	NA	3.82821e-138
RAD1	10	DNA Repair	NA	3.82821e-138
RAD50	10	DNA Repair	NA	3.82821e-138
RAD51AP1	10	DNA Repair	NA	3.82821e-138
RAD51B	10	DNA Repair	NA	3.82821e-138
RAD51D	10	DNA Repair	NA	3.82821e-138
RAD51	10	DNA Repair	NA	3.82821e-138
RAD52	10	DNA Repair	NA	3.82821e-138
RAD9B	10	DNA Repair	NA	3.82821e-138
RBBP8	10	DNA Repair	NA	3.82821e-138
REV1	10	DNA Repair	NA	3.82821e-138
RFC1	10	DNA Repair	NA	3.82821e-138
RFC3	10	DNA Repair	NA	3.82821e-138
RFC4	10	DNA Repair	NA	3.82821e-138
RHNO1	10	DNA Repair	NA	3.82821e-138
RMI1	10	DNA Repair	NA	3.82821e-138
RMI2	10	DNA Repair	NA	3.82821e-138
RNGTT	10	DNA Repair	NA	3.82821e-138
RRN3	10	DNA Repair	NA	3.82821e-138
SSRP1	10	DNA Repair	NA	3.82821e-138
SUPT16H	10	DNA Repair	NA	3.82821e-138
SUPT4H1	10	DNA Repair	NA	3.82821e-138
SUPT5H	10	DNA Repair	NA	3.82821e-138
TAF1L	10	DNA Repair	NA	3.82821e-138
TAF1	10	DNA Repair	NA	3.82821e-138
TAF2	10	DNA Repair	NA	3.82821e-138
TAF3	10	DNA Repair	NA	3.82821e-138
TAF4B	10	DNA Repair	NA	3.82821e-138
TAF4	10	DNA Repair	NA	3.82821e-138
TAF9B	10	DNA Repair	NA	3.82821e-138
TCEA1	10	DNA Repair	NA	3.82821e-138
TCEB3	10	DNA Repair	NA	3.82821e-138
TIPIN	10	DNA Repair	NA	3.82821e-138
TOP3A	10	DNA Repair	NA	3.82821e-138
TRIM25	10	DNA Repair	NA	3.82821e-138
USP43	10	DNA Repair	NA	3.82821e-138
UVSSA	10	DNA Repair	NA	3.82821e-138
WRN	10	DNA Repair	NA	3.82821e-138
XAB2	10	DNA Repair	NA	3.82821e-138
XPA	10	DNA Repair	NA	3.82821e-138
XRCC1	10	DNA Repair	NA	3.82821e-138
XRCC2	10	DNA Repair	NA	3.82821e-138
ZNF830	10	DNA Repair	NA	3.82821e-138
XRCC3	10	DNA Repair	NA	3.82821e-138
APP	11	NA	-1.5683
ARPP19	12	NA	-0.5745
ATP1B1	13	NA	-0.5796
SLC5A6	13	NA	0.9441
BAD	14	NA	0.7014
BAX	15	Programmed Cell Death	0.5254	0.00149269
SFN	15	Programmed Cell Death	0.1819	0.00149269
BECN1	16	Arachidonic acid metabolism	-0.6549	0.00641327
MBOAT7	16	Arachidonic acid metabolism	-1.2047	0.00641327
PLA2G4A	16	Arachidonic acid metabolism	0.5224	0.00641327
PTGS2	16	Arachidonic acid metabolism	0.7339	0.00641327
CYP4F12	16	Arachidonic acid metabolism	NA	0.00641327
CASP10	17	Death Receptor Signalling	0.8026	0.00147836
FAS	17	Death Receptor Signalling	0.8458	0.00147836
CASP7	18	Apoptosis	0.822	0.00287056
PTK2	18	Apoptosis	1.5533	0.00287056
CCND2	19	NA	NA
CCND3	20	NA	0.1858
CCP110	21	NA	1.1855
CD44	22	Extracellular matrix organization	0.8032	2.14157e-13
DAG1	22	Extracellular matrix organization	-0.8106	2.14157e-13
LAMA3	22	Extracellular matrix organization	1.462	2.14157e-13
MMP2	22	Extracellular matrix organization	0.512	2.14157e-13
SPP1	22	Extracellular matrix organization	1.3238	2.14157e-13
TIMP2	22	Extracellular matrix organization	0.6599	2.14157e-13
MMP14	22	Extracellular matrix organization	NA	2.14157e-13
MMP16	22	Extracellular matrix organization	NA	2.14157e-13
MMP7	22	Extracellular matrix organization	NA	2.14157e-13
CDC25A	23	NA	0.0551
CDC25B	24	NA	-1.059
CDC45	25	G2/M Checkpoints	0.5975	2.90677e-26
MCM3	25	G2/M Checkpoints	-0.049	2.90677e-26
ORC1	25	G2/M Checkpoints	0.3857	2.90677e-26
CDC6	25	G2/M Checkpoints	NA	2.90677e-26
CDC7	25	G2/M Checkpoints	NA	2.90677e-26
CDT1	25	G2/M Checkpoints	NA	2.90677e-26
DBF4	25	G2/M Checkpoints	NA	2.90677e-26
MCM2	25	G2/M Checkpoints	NA	2.90677e-26
MCM4	25	G2/M Checkpoints	NA	2.90677e-26
MCM5	25	G2/M Checkpoints	NA	2.90677e-26
MCM6	25	G2/M Checkpoints	NA	2.90677e-26
MCM7	25	G2/M Checkpoints	NA	2.90677e-26
MCM8	25	G2/M Checkpoints	NA	2.90677e-26
ORC2	25	G2/M Checkpoints	NA	2.90677e-26
ORC3	25	G2/M Checkpoints	NA	2.90677e-26
ORC4	25	G2/M Checkpoints	NA	2.90677e-26
ORC5	25	G2/M Checkpoints	NA	2.90677e-26
ORC6	25	G2/M Checkpoints	NA	2.90677e-26
POLA1	25	G2/M Checkpoints	NA	2.90677e-26
POLA2	25	G2/M Checkpoints	NA	2.90677e-26
PRIM1	25	G2/M Checkpoints	NA	2.90677e-26
PRIM2	25	G2/M Checkpoints	NA	2.90677e-26
RPA4	25	G2/M Checkpoints	NA	2.90677e-26
CDK6	26	NA	-0.2271
CHEK2	27	NA	-1.1656
CHMP4A	28	NA	-1.8319
CSK	29	Signaling by Rho GTPases	0.6363	0.00104642
ILK	29	Signaling by Rho GTPases	-0.5235	0.00104642
KIF14	29	Signaling by Rho GTPases	-0.6718	0.00104642
MYL9	29	Signaling by Rho GTPases	0.5436	0.00104642
MYLK	29	Signaling by Rho GTPases	5.2432	0.00104642
PXN	29	Signaling by Rho GTPases	0.558	0.00104642
CIT	29	Signaling by Rho GTPases	NA	0.00104642
PARVA	29	Signaling by Rho GTPases	NA	0.00104642
COG2	30	NA	-0.9199
COL1A1	31	Collagen biosynthesis and modifying enzymes	1.5578	0.00102333
CRTAP	31	Collagen biosynthesis and modifying enzymes	-1.0024	0.00102333
CREB1	32	NA	-0.8755
CUL7	33	NA	NA
DAXX	34	NA	0.6763
DNAJB1	35	NA	1.6644
E2F1	36	NA	NA
E2F2	37	NA	0.4952
E2F3	38	NA	NA
EGF	39	NA	0.7163
EIF5	40	NA	-4.4122
ELAVL1	41	NA	-1.6727
EXOSC4	42	NA	-1.7447
EXT1	43	NA	0.7772
RFNG	43	NA	0.5854
SLC35A3	43	NA	0.8139
EZH2	44	NA	-0.6849
FBXO5	45	NA	NA
FKBP4	46	NA	-1.1514
FOXO3	47	NA	-1.2493
FPGS	48	NA	0.7948
MTHFD2	48	NA	-1.0192
MTFMT	48	NA	NA
GMNN	49	NA	0.5698
GNPDA1	50	Glucose metabolism	-0.7569	0.000144321
PFKL	50	Glucose metabolism	-0.7018	0.000144321
HMG20B	51	NA	-10
HSP90AB1	52	NA	NA
HSPD1	53	Mitochondrial protein import	0.5899	0.000106575
TIMM17B	53	Mitochondrial protein import	0.5818	0.000106575
PIK3CA	54	Signaling by SCF-KIT	0.5319	0.000909643
PIK3R3	54	Signaling by SCF-KIT	-0.6443	0.000909643
PIP4K2B	54	Signaling by SCF-KIT	1.0889	0.000909643
WASF3	54	Signaling by SCF-KIT	0.8408	0.000909643
ICOS	54	Signaling by SCF-KIT	NA	0.000909643
JUN	55	NA	-2.852
KDELR2	56	NA	-2.0821
KLHL21	57	NA	-0.6272
MAPK9	58	NA	0.5632
MASTL	59	NA	NA
NCAPD2	60	Cell Cycle, Mitotic	-0.0154	3.10323e-06
SMC4	60	Cell Cycle, Mitotic	-1.6573	3.10323e-06
NCAPG	60	Cell Cycle, Mitotic	NA	3.10323e-06
NCAPH	60	Cell Cycle, Mitotic	NA	3.10323e-06
NOTCH1	61	NA	0.8357
PDGFA	62	NA	-0.9735
PHKA1	63	Glycogen metabolism	0.8316	1.07316e-05
PHKB	63	Glycogen metabolism	0.5256	1.07316e-05
PKMYT1	64	NA	NA
PRKCD	65	NA	0.5171
PTPRK	66	NA	0.7283
RHEB	67	NA	-0.8576
RPN1	68	NA	-1.1278
RPP38	69	NA	1.8509
RPS6	70	NA	-1.7426
SNAP25	71	Integration of energy metabolism	1.1008	0.000214948
STXBP1	71	Integration of energy metabolism	-0.7411	0.000214948
SNCA	72	NA	-0.676
SPR	73	NA	-4.6912
SQSTM1	74	NA	-0.868
SUZ12	75	NA	-1.1492
TERF2IP	76	NA	-0.7544
TFDP1	77	NA	0.4629
TFDP2	78	NA	NA
WEE1	79	NA	NA
TATDN2	80	NA	-0.5008
XBP1	80	NA	-0.73
FOXO4	81	NA	-0.924

## Sheet: RUMGS_Reactome_Ruca
Gene	Module	Pathway	RMUGS	p.adjust
ABL1	1	Developmental Biology	0.9218
PAK6	1	Developmental Biology	1.1889
ROBO1	1	Developmental Biology	NA
SLIT2	1	Developmental Biology	NA
SOS2	1	Developmental Biology	NA
ABLIM1	2	NA	NA
ABLIM2	3	NA	NA
ABLIM3	4	NA	NA
AGL	5	Glycogen metabolism	-0.5385	8.67975e-11
GAA	5	Glycogen metabolism	1.0449	8.67975e-11
GALE	5	Glycogen metabolism	-0.753	8.67975e-11
PGM1	5	Glycogen metabolism	-1.125	8.67975e-11
SLC37A4	5	Glycogen metabolism	2.1694	8.67975e-11
GYG1	5	Glycogen metabolism	NA	8.67975e-11
GYG2	5	Glycogen metabolism	NA	8.67975e-11
NUDT14	5	Glycogen metabolism	NA	8.67975e-11
AKT1	6	Signaling by Receptor Tyrosine Kinases	0.9252	2.59103e-13
CDC42	6	Signaling by Receptor Tyrosine Kinases	-1.3029	2.59103e-13
CLTB	6	Signaling by Receptor Tyrosine Kinases	0.9214	2.59103e-13
DNM1	6	Signaling by Receptor Tyrosine Kinases	-0.6873	2.59103e-13
EPHA3	6	Signaling by Receptor Tyrosine Kinases	0.1168	2.59103e-13
EPHB2	6	Signaling by Receptor Tyrosine Kinases	-0.1509	2.59103e-13
ERBB3	6	Signaling by Receptor Tyrosine Kinases	0.824	2.59103e-13
FYN	6	Signaling by Receptor Tyrosine Kinases	-0.5959	2.59103e-13
GHR	6	Signaling by Receptor Tyrosine Kinases	-0.5036	2.59103e-13
KIT	6	Signaling by Receptor Tyrosine Kinases	-1.0779	2.59103e-13
LYN	6	Signaling by Receptor Tyrosine Kinases	3.0012	2.59103e-13
NCK2	6	Signaling by Receptor Tyrosine Kinases	0.7486	2.59103e-13
PAK1	6	Signaling by Receptor Tyrosine Kinases	-0.5761	2.59103e-13
PDGFA	6	Signaling by Receptor Tyrosine Kinases	0.7551	2.59103e-13
PIK3CA	6	Signaling by Receptor Tyrosine Kinases	-1.1074	2.59103e-13
PIK3R3	6	Signaling by Receptor Tyrosine Kinases	0.416	2.59103e-13
PLCB3	6	Signaling by Receptor Tyrosine Kinases	3.4487	2.59103e-13
PTK2	6	Signaling by Receptor Tyrosine Kinases	-0.6915	2.59103e-13
RAC2	6	Signaling by Receptor Tyrosine Kinases	-0.5418	2.59103e-13
SRC	6	Signaling by Receptor Tyrosine Kinases	1.2109	2.59103e-13
STAT1	6	Signaling by Receptor Tyrosine Kinases	0.1829	2.59103e-13
STAT3	6	Signaling by Receptor Tyrosine Kinases	-0.2039	2.59103e-13
STAT5B	6	Signaling by Receptor Tyrosine Kinases	-0.1653	2.59103e-13
TIAM1	6	Signaling by Receptor Tyrosine Kinases	0.9219	2.59103e-13
WIPF2	6	Signaling by Receptor Tyrosine Kinases	1.2207	2.59103e-13
ZMYM2	6	Signaling by Receptor Tyrosine Kinases	0.6426	2.59103e-13
ARHGEF7	6	Signaling by Receptor Tyrosine Kinases	NA	2.59103e-13
DVL1	6	Signaling by Receptor Tyrosine Kinases	NA	2.59103e-13
DVL2	6	Signaling by Receptor Tyrosine Kinases	NA	2.59103e-13
DVL3	6	Signaling by Receptor Tyrosine Kinases	NA	2.59103e-13
EFNA1	6	Signaling by Receptor Tyrosine Kinases	NA	2.59103e-13
EFNA2	6	Signaling by Receptor Tyrosine Kinases	NA	2.59103e-13
EFNA3	6	Signaling by Receptor Tyrosine Kinases	NA	2.59103e-13
EFNA4	6	Signaling by Receptor Tyrosine Kinases	NA	2.59103e-13
EFNA5	6	Signaling by Receptor Tyrosine Kinases	NA	2.59103e-13
EFNB1	6	Signaling by Receptor Tyrosine Kinases	NA	2.59103e-13
EFNB2	6	Signaling by Receptor Tyrosine Kinases	NA	2.59103e-13
EFNB3	6	Signaling by Receptor Tyrosine Kinases	NA	2.59103e-13
EPHA10	6	Signaling by Receptor Tyrosine Kinases	NA	2.59103e-13
EPHA1	6	Signaling by Receptor Tyrosine Kinases	NA	2.59103e-13
EPHA2	6	Signaling by Receptor Tyrosine Kinases	NA	2.59103e-13
EPHA4	6	Signaling by Receptor Tyrosine Kinases	NA	2.59103e-13
EPHA5	6	Signaling by Receptor Tyrosine Kinases	NA	2.59103e-13
EPHA6	6	Signaling by Receptor Tyrosine Kinases	NA	2.59103e-13
EPHA7	6	Signaling by Receptor Tyrosine Kinases	NA	2.59103e-13
EPHA8	6	Signaling by Receptor Tyrosine Kinases	NA	2.59103e-13
EPHB1	6	Signaling by Receptor Tyrosine Kinases	NA	2.59103e-13
EPHB3	6	Signaling by Receptor Tyrosine Kinases	NA	2.59103e-13
EPHB4	6	Signaling by Receptor Tyrosine Kinases	NA	2.59103e-13
EPHB6	6	Signaling by Receptor Tyrosine Kinases	NA	2.59103e-13
GIT1	6	Signaling by Receptor Tyrosine Kinases	NA	2.59103e-13
NGEF	6	Signaling by Receptor Tyrosine Kinases	NA	2.59103e-13
SH2B2	6	Signaling by Receptor Tyrosine Kinases	NA	2.59103e-13
STAT5A	6	Signaling by Receptor Tyrosine Kinases	NA	2.59103e-13
TRIO	6	Signaling by Receptor Tyrosine Kinases	NA	2.59103e-13
EIF4EBP1	7	MTOR signalling	0.651	2.21435e-09
RHEB	7	MTOR signalling	-0.6994	2.21435e-09
RRAGA	7	MTOR signalling	0.7831	2.21435e-09
AKT1S1	7	MTOR signalling	NA	2.21435e-09
ALDOA	8	NA	0.6295
PFKL	8	NA	0.9393
AXIN1	9	Activation of NF-kappaB	0.7624	6.83107e-112
CCNA1	9	Activation of NF-kappaB	0.0254	6.83107e-112
CCNA2	9	Activation of NF-kappaB	-1.241	6.83107e-112
CCNE2	9	Activation of NF-kappaB	-0.6943	6.83107e-112
CDC20	9	Activation of NF-kappaB	-0.6353	6.83107e-112
CDC25A	9	Activation of NF-kappaB	1.3759	6.83107e-112
CDK1	9	Activation of NF-kappaB	-1.2002	6.83107e-112
CDK2	9	Activation of NF-kappaB	-0.1688	6.83107e-112
NFKB2	9	Activation of NF-kappaB	-0.6716	6.83107e-112
PSMB10	9	Activation of NF-kappaB	-0.0217	6.83107e-112
PSMB8	9	Activation of NF-kappaB	0.5583	6.83107e-112
PSMD10	9	Activation of NF-kappaB	-0.8566	6.83107e-112
PSMD2	9	Activation of NF-kappaB	0.8174	6.83107e-112
PSMD4	9	Activation of NF-kappaB	0.7794	6.83107e-112
PSMD9	9	Activation of NF-kappaB	0.5393	6.83107e-112
PSME1	9	Activation of NF-kappaB	-0.2135	6.83107e-112
PSME2	9	Activation of NF-kappaB	-0.1772	6.83107e-112
PSMF1	9	Activation of NF-kappaB	0.0567	6.83107e-112
RELB	9	Activation of NF-kappaB	0.7888	6.83107e-112
SKP1	9	Activation of NF-kappaB	0.1268	6.83107e-112
TFDP1	9	Activation of NF-kappaB	0.1205	6.83107e-112
UBE2A	9	Activation of NF-kappaB	-0.992	6.83107e-112
ANAPC15	9	Activation of NF-kappaB	NA	6.83107e-112
ANAPC16	9	Activation of NF-kappaB	NA	6.83107e-112
BTRC	9	Activation of NF-kappaB	NA	6.83107e-112
CCNE1	9	Activation of NF-kappaB	NA	6.83107e-112
CHUK	9	Activation of NF-kappaB	NA	6.83107e-112
CKS1B	9	Activation of NF-kappaB	NA	6.83107e-112
CUL1	9	Activation of NF-kappaB	NA	6.83107e-112
E2F1	9	Activation of NF-kappaB	NA	6.83107e-112
FBXW11	9	Activation of NF-kappaB	NA	6.83107e-112
FZR1	9	Activation of NF-kappaB	NA	6.83107e-112
GTSE1	9	Activation of NF-kappaB	NA	6.83107e-112
MDM2	9	Activation of NF-kappaB	NA	6.83107e-112
NFKB1	9	Activation of NF-kappaB	NA	6.83107e-112
PPP2CB	9	Activation of NF-kappaB	NA	6.83107e-112
PPP2R1B	9	Activation of NF-kappaB	NA	6.83107e-112
PSMA1	9	Activation of NF-kappaB	NA	6.83107e-112
PSMA2	9	Activation of NF-kappaB	NA	6.83107e-112
PSMA3	9	Activation of NF-kappaB	NA	6.83107e-112
PSMA4	9	Activation of NF-kappaB	NA	6.83107e-112
PSMA5	9	Activation of NF-kappaB	NA	6.83107e-112
PSMA6	9	Activation of NF-kappaB	NA	6.83107e-112
PSMA7	9	Activation of NF-kappaB	NA	6.83107e-112
PSMB1	9	Activation of NF-kappaB	NA	6.83107e-112
PSMB2	9	Activation of NF-kappaB	NA	6.83107e-112
PSMB3	9	Activation of NF-kappaB	NA	6.83107e-112
PSMB4	9	Activation of NF-kappaB	NA	6.83107e-112
PSMB5	9	Activation of NF-kappaB	NA	6.83107e-112
PSMB6	9	Activation of NF-kappaB	NA	6.83107e-112
PSMB7	9	Activation of NF-kappaB	NA	6.83107e-112
PSMB9	9	Activation of NF-kappaB	NA	6.83107e-112
PSMC1	9	Activation of NF-kappaB	NA	6.83107e-112
PSMC2	9	Activation of NF-kappaB	NA	6.83107e-112
PSMC3	9	Activation of NF-kappaB	NA	6.83107e-112
PSMC4	9	Activation of NF-kappaB	NA	6.83107e-112
PSMC5	9	Activation of NF-kappaB	NA	6.83107e-112
PSMC6	9	Activation of NF-kappaB	NA	6.83107e-112
PSMD11	9	Activation of NF-kappaB	NA	6.83107e-112
PSMD12	9	Activation of NF-kappaB	NA	6.83107e-112
PSMD13	9	Activation of NF-kappaB	NA	6.83107e-112
PSMD14	9	Activation of NF-kappaB	NA	6.83107e-112
PSMD1	9	Activation of NF-kappaB	NA	6.83107e-112
PSMD3	9	Activation of NF-kappaB	NA	6.83107e-112
PSMD5	9	Activation of NF-kappaB	NA	6.83107e-112
PSMD6	9	Activation of NF-kappaB	NA	6.83107e-112
PSMD7	9	Activation of NF-kappaB	NA	6.83107e-112
PSMD8	9	Activation of NF-kappaB	NA	6.83107e-112
PSME3	9	Activation of NF-kappaB	NA	6.83107e-112
RBX1	9	Activation of NF-kappaB	NA	6.83107e-112
RELA	9	Activation of NF-kappaB	NA	6.83107e-112
REL	9	Activation of NF-kappaB	NA	6.83107e-112
RNF146	9	Activation of NF-kappaB	NA	6.83107e-112
RPS27A	9	Activation of NF-kappaB	NA	6.83107e-112
SPOP	9	Activation of NF-kappaB	NA	6.83107e-112
SPOPL	9	Activation of NF-kappaB	NA	6.83107e-112
TNKS2	9	Activation of NF-kappaB	NA	6.83107e-112
TNKS	9	Activation of NF-kappaB	NA	6.83107e-112
UBA52	9	Activation of NF-kappaB	NA	6.83107e-112
UBB	9	Activation of NF-kappaB	NA	6.83107e-112
UBC	9	Activation of NF-kappaB	NA	6.83107e-112
BRCA1	10	DNA Repair	-0.1924	1.14754e-153
CCNH	10	DNA Repair	-0.2285	1.14754e-153
CDK7	10	DNA Repair	-0.7169	1.14754e-153
CHEK1	10	DNA Repair	1.3743	1.14754e-153
DDB2	10	DNA Repair	1.3603	1.14754e-153
GTF2A2	10	DNA Repair	-1.7642	1.14754e-153
LIG1	10	DNA Repair	0.6385	1.14754e-153
MNAT1	10	DNA Repair	0.6626	1.14754e-153
PARP1	10	DNA Repair	-0.3728	1.14754e-153
PARP2	10	DNA Repair	0.1571	1.14754e-153
PCNA	10	DNA Repair	-0.2736	1.14754e-153
POLB	10	DNA Repair	-1.2661	1.14754e-153
POLD4	10	DNA Repair	-0.1263	1.14754e-153
POLE2	10	DNA Repair	-0.6808	1.14754e-153
PPIE	10	DNA Repair	-0.2463	1.14754e-153
RAD51C	10	DNA Repair	1.1211	1.14754e-153
RAD9A	10	DNA Repair	0.9741	1.14754e-153
RFC2	10	DNA Repair	1.2004	1.14754e-153
RFC5	10	DNA Repair	1.0001	1.14754e-153
RPA1	10	DNA Repair	0.5738	1.14754e-153
RPA2	10	DNA Repair	-1.1791	1.14754e-153
RPA3	10	DNA Repair	-0.2913	1.14754e-153
TIMELESS	10	DNA Repair	0.4268	1.14754e-153
TOPBP1	10	DNA Repair	-0.9536	1.14754e-153
TP53	10	DNA Repair	-0.0008	1.14754e-153
TP53BP1	10	DNA Repair	-0.6833	1.14754e-153
USP7	10	DNA Repair	0.6036	1.14754e-153
APEX1	10	DNA Repair	NA	1.14754e-153
AQR	10	DNA Repair	NA	1.14754e-153
ATM	10	DNA Repair	NA	1.14754e-153
ATR	10	DNA Repair	NA	1.14754e-153
ATRIP	10	DNA Repair	NA	1.14754e-153
BARD1	10	DNA Repair	NA	1.14754e-153
BLM	10	DNA Repair	NA	1.14754e-153
BRIP1	10	DNA Repair	NA	1.14754e-153
CHD1L	10	DNA Repair	NA	1.14754e-153
CLSPN	10	DNA Repair	NA	1.14754e-153
CUL4A	10	DNA Repair	NA	1.14754e-153
CUL4B	10	DNA Repair	NA	1.14754e-153
DDB1	10	DNA Repair	NA	1.14754e-153
DNA2	10	DNA Repair	NA	1.14754e-153
DTL	10	DNA Repair	NA	1.14754e-153
EP300	10	DNA Repair	NA	1.14754e-153
ERCC1	10	DNA Repair	NA	1.14754e-153
ERCC2	10	DNA Repair	NA	1.14754e-153
ERCC3	10	DNA Repair	NA	1.14754e-153
ERCC4	10	DNA Repair	NA	1.14754e-153
ERCC5	10	DNA Repair	NA	1.14754e-153
ERCC6	10	DNA Repair	NA	1.14754e-153
ERCC8	10	DNA Repair	NA	1.14754e-153
EXO1	10	DNA Repair	NA	1.14754e-153
FEN1	10	DNA Repair	NA	1.14754e-153
GTF2H1	10	DNA Repair	NA	1.14754e-153
GTF2H2	10	DNA Repair	NA	1.14754e-153
GTF2H3	10	DNA Repair	NA	1.14754e-153
GTF2H4	10	DNA Repair	NA	1.14754e-153
GTF2H5	10	DNA Repair	NA	1.14754e-153
HMGN1	10	DNA Repair	NA	1.14754e-153
HUS1	10	DNA Repair	NA	1.14754e-153
ISY1	10	DNA Repair	NA	1.14754e-153
KAT5	10	DNA Repair	NA	1.14754e-153
KIAA0101	10	DNA Repair	NA	1.14754e-153
LIG3	10	DNA Repair	NA	1.14754e-153
MRE11A	10	DNA Repair	NA	1.14754e-153
NBN	10	DNA Repair	NA	1.14754e-153
NPLOC4	10	DNA Repair	NA	1.14754e-153
PALB2	10	DNA Repair	NA	1.14754e-153
POLD1	10	DNA Repair	NA	1.14754e-153
POLD2	10	DNA Repair	NA	1.14754e-153
POLD3	10	DNA Repair	NA	1.14754e-153
POLE	10	DNA Repair	NA	1.14754e-153
POLK	10	DNA Repair	NA	1.14754e-153
RAD17	10	DNA Repair	NA	1.14754e-153
RAD18	10	DNA Repair	NA	1.14754e-153
RAD1	10	DNA Repair	NA	1.14754e-153
RAD50	10	DNA Repair	NA	1.14754e-153
RAD51AP1	10	DNA Repair	NA	1.14754e-153
RAD51B	10	DNA Repair	NA	1.14754e-153
RAD51D	10	DNA Repair	NA	1.14754e-153
RAD51	10	DNA Repair	NA	1.14754e-153
RAD52	10	DNA Repair	NA	1.14754e-153
RAD9B	10	DNA Repair	NA	1.14754e-153
RBBP8	10	DNA Repair	NA	1.14754e-153
RFC1	10	DNA Repair	NA	1.14754e-153
RFC3	10	DNA Repair	NA	1.14754e-153
RFC4	10	DNA Repair	NA	1.14754e-153
RHNO1	10	DNA Repair	NA	1.14754e-153
RMI1	10	DNA Repair	NA	1.14754e-153
RMI2	10	DNA Repair	NA	1.14754e-153
SPRTN	10	DNA Repair	NA	1.14754e-153
TCEA1	10	DNA Repair	NA	1.14754e-153
TIPIN	10	DNA Repair	NA	1.14754e-153
TOP3A	10	DNA Repair	NA	1.14754e-153
TRIM25	10	DNA Repair	NA	1.14754e-153
UFD1L	10	DNA Repair	NA	1.14754e-153
UVSSA	10	DNA Repair	NA	1.14754e-153
WRN	10	DNA Repair	NA	1.14754e-153
XAB2	10	DNA Repair	NA	1.14754e-153
XPA	10	DNA Repair	NA	1.14754e-153
XRCC1	10	DNA Repair	NA	1.14754e-153
XRCC2	10	DNA Repair	NA	1.14754e-153
ZNF830	10	DNA Repair	NA	1.14754e-153
XRCC3	10	DNA Repair	NA	1.14754e-153
USP10	10	DNA Repair	NA	1.14754e-153
ARHGEF12	11	Semaphorin interactions	0.8572	0.000134394
RND1	11	Semaphorin interactions	NA	0.000134394
GNA11	12	GPCR downstream signalling	1.525
GNA15	12	GPCR downstream signalling	0.6732
GNAI2	12	GPCR downstream signalling	0.5973
PRKCQ	12	GPCR downstream signalling	-1.2294
RGS2	12	GPCR downstream signalling	-1.0921
ARHGEF25	12	GPCR downstream signalling	NA
RGS18	12	GPCR downstream signalling	NA
RGS19	12	GPCR downstream signalling	NA
RGS21	12	GPCR downstream signalling	NA
RGS3	12	GPCR downstream signalling	NA
ARID4B	13	Epigenetic regulation of gene expression	-0.8951	2.28893e-08
ARID5B	13	Epigenetic regulation of gene expression	-0.7212	2.28893e-08
DNMT1	13	Epigenetic regulation of gene expression	0.6185	2.28893e-08
EED	13	Epigenetic regulation of gene expression	-0.8434	2.28893e-08
EZH2	13	Epigenetic regulation of gene expression	-0.9009	2.28893e-08
HAT1	13	Epigenetic regulation of gene expression	0.9299	2.28893e-08
HDAC2	13	Epigenetic regulation of gene expression	-0.597	2.28893e-08
HIST2H2BE	13	Epigenetic regulation of gene expression	-0.9648	2.28893e-08
HMG20B	13	Epigenetic regulation of gene expression	0.7432	2.28893e-08
JADE2	13	Epigenetic regulation of gene expression	-0.6254	2.28893e-08
KAT6A	13	Epigenetic regulation of gene expression	1.0112	2.28893e-08
KDM3A	13	Epigenetic regulation of gene expression	-0.7651	2.28893e-08
KDM5A	13	Epigenetic regulation of gene expression	1.8014	2.28893e-08
MTA1	13	Epigenetic regulation of gene expression	1.111	2.28893e-08
MYC	13	Epigenetic regulation of gene expression	-1.563	2.28893e-08
NCOA3	13	Epigenetic regulation of gene expression	0.7754	2.28893e-08
RRP8	13	Epigenetic regulation of gene expression	1.2045	2.28893e-08
SMARCA4	13	Epigenetic regulation of gene expression	1.3808	2.28893e-08
SMARCC1	13	Epigenetic regulation of gene expression	0.5034	2.28893e-08
SMC3	13	Epigenetic regulation of gene expression	0.5149	2.28893e-08
TBP	13	Epigenetic regulation of gene expression	-0.6686	2.28893e-08
TERF2IP	13	Epigenetic regulation of gene expression	1.3307	2.28893e-08
USP22	13	Epigenetic regulation of gene expression	-0.6173	2.28893e-08
VPS72	13	Epigenetic regulation of gene expression	0.6773	2.28893e-08
HIST1H3A	13	Epigenetic regulation of gene expression	NA	2.28893e-08
HIST1H3B	13	Epigenetic regulation of gene expression	NA	2.28893e-08
HIST1H3C	13	Epigenetic regulation of gene expression	NA	2.28893e-08
HIST1H3D	13	Epigenetic regulation of gene expression	NA	2.28893e-08
HIST1H3E	13	Epigenetic regulation of gene expression	NA	2.28893e-08
HIST1H3F	13	Epigenetic regulation of gene expression	NA	2.28893e-08
HIST1H3G	13	Epigenetic regulation of gene expression	NA	2.28893e-08
HIST1H3H	13	Epigenetic regulation of gene expression	NA	2.28893e-08
HIST1H3I	13	Epigenetic regulation of gene expression	NA	2.28893e-08
HIST1H3J	13	Epigenetic regulation of gene expression	NA	2.28893e-08
HIST1H4A	13	Epigenetic regulation of gene expression	NA	2.28893e-08
HIST1H4B	13	Epigenetic regulation of gene expression	NA	2.28893e-08
HIST1H4C	13	Epigenetic regulation of gene expression	NA	2.28893e-08
HIST1H4D	13	Epigenetic regulation of gene expression	NA	2.28893e-08
HIST1H4E	13	Epigenetic regulation of gene expression	NA	2.28893e-08
HIST1H4F	13	Epigenetic regulation of gene expression	NA	2.28893e-08
HIST1H4H	13	Epigenetic regulation of gene expression	NA	2.28893e-08
HIST1H4I	13	Epigenetic regulation of gene expression	NA	2.28893e-08
HIST1H4J	13	Epigenetic regulation of gene expression	NA	2.28893e-08
HIST1H4K	13	Epigenetic regulation of gene expression	NA	2.28893e-08
HIST1H4L	13	Epigenetic regulation of gene expression	NA	2.28893e-08
HIST2H3A	13	Epigenetic regulation of gene expression	NA	2.28893e-08
HIST2H3C	13	Epigenetic regulation of gene expression	NA	2.28893e-08
HIST2H3D	13	Epigenetic regulation of gene expression	NA	2.28893e-08
HIST2H4A	13	Epigenetic regulation of gene expression	NA	2.28893e-08
HIST2H4B	13	Epigenetic regulation of gene expression	NA	2.28893e-08
HIST4H4	13	Epigenetic regulation of gene expression	NA	2.28893e-08
ARPP19	14	MA	0.5543
ATP6V1D	15	Mitochondrial protein import	-1.0906	0.00761401
GNAS	15	Mitochondrial protein import	-3.6028	0.00761401
SLC25A4	15	Mitochondrial protein import	-0.6761	0.00761401
TIMM22	15	Mitochondrial protein import	0.5007	0.00761401
BAX	16	Programmed Cell Death	0.9373	0.00149269
SFN	16	Programmed Cell Death	1.0592	0.00149269
BDH1	17	The citric acid (TCA) cycle and respiratory electron tran	-0.711	2.36222e-07
DLD	17	The citric acid (TCA) cycle and respiratory electron tran	-0.5672	2.36222e-07
MPC2	17	The citric acid (TCA) cycle and respiratory electron tran	-0.8106	2.36222e-07
OXCT1	17	The citric acid (TCA) cycle and respiratory electron tran	-0.6445	2.36222e-07
PDHX	17	The citric acid (TCA) cycle and respiratory electron tran	-0.8043	2.36222e-07
SDHB	17	The citric acid (TCA) cycle and respiratory electron tran	-0.574	2.36222e-07
HMGCL	17	The citric acid (TCA) cycle and respiratory electron tran	NA	2.36222e-07
MPC1	17	The citric acid (TCA) cycle and respiratory electron tran	NA	2.36222e-07
DNAJB1	18	Regulation of HSF1-mediated heat shock response	-0.5894	5.68065e-18
DNAJB6	18	Regulation of HSF1-mediated heat shock response	-1.3209	5.68065e-18
FKBP4	18	Regulation of HSF1-mediated heat shock response	-0.239	5.68065e-18
HSPA1A	18	Regulation of HSF1-mediated heat shock response	0.7652	5.68065e-18
HSPA8	18	Regulation of HSF1-mediated heat shock response	-0.8504	5.68065e-18
HSPB1	18	Regulation of HSF1-mediated heat shock response	0.0456	5.68065e-18
TNFRSF21	18	Regulation of HSF1-mediated heat shock response	0.0006	5.68065e-18
C11orf73	18	Regulation of HSF1-mediated heat shock response	NA	5.68065e-18
COL4A6	18	Regulation of HSF1-mediated heat shock response	NA	5.68065e-18
CRYBA4	18	Regulation of HSF1-mediated heat shock response	NA	5.68065e-18
DEDD2	18	Regulation of HSF1-mediated heat shock response	NA	5.68065e-18
GML	18	Regulation of HSF1-mediated heat shock response	NA	5.68065e-18
HSF1	18	Regulation of HSF1-mediated heat shock response	NA	5.68065e-18
HSPA1B	18	Regulation of HSF1-mediated heat shock response	NA	5.68065e-18
HSPA1L	18	Regulation of HSF1-mediated heat shock response	NA	5.68065e-18
HSPA6	18	Regulation of HSF1-mediated heat shock response	NA	5.68065e-18
HSPB2	18	Regulation of HSF1-mediated heat shock response	NA	5.68065e-18
HSPH1	18	Regulation of HSF1-mediated heat shock response	NA	5.68065e-18
RLN1	18	Regulation of HSF1-mediated heat shock response	NA	5.68065e-18
RPS19BP1	18	Regulation of HSF1-mediated heat shock response	NA	5.68065e-18
SERPINH1	18	Regulation of HSF1-mediated heat shock response	NA	5.68065e-18
PTPN6	19	Hemostasis	-0.5189
C6orf25	19	Hemostasis	NA
GP6	19	Hemostasis	NA
CASC3	20	Metabolism of RNA	-1.0621
NUP62	20	Metabolism of RNA	1.463
NUP93	20	Metabolism of RNA	1.0426
PSIP1	20	Metabolism of RNA	-1.3069
RNPS1	20	Metabolism of RNA	0.8529
CASK	21	Cell-Cell communication	0.6297	0.00101839
KIRREL	21	Cell-Cell communication	NA	0.00101839
NPHS1	21	Cell-Cell communication	NA	0.00101839
CASP3	22	Programmed Cell Death	-1.0158	2.41189e-05
DFFA	22	Programmed Cell Death	0.2	2.41189e-05
DFFB	22	Programmed Cell Death	-0.5075	2.41189e-05
CFLAR	23	Death Receptor Signalling	-0.8665	3.35086e-05
FAS	23	Death Receptor Signalling	-0.7092	3.35086e-05
CASP8	23	Death Receptor Signalling	NA	3.35086e-05
RIPK3	23	Death Receptor Signalling	NA	3.35086e-05
PTK2B	24	Signal regulatory protein family interactions	-0.8595	3.33507e-08
CD47	24	Signal regulatory protein family interactions	NA	3.33507e-08
SIRPA	24	Signal regulatory protein family interactions	NA	3.33507e-08
CDC25C	25	NA	NA
CDC45	26	G2/M Checkpoints	-0.8886	1.70436e-28
MCM3	26	G2/M Checkpoints	-0.8059	1.70436e-28
ORC1	26	G2/M Checkpoints	0.73	1.70436e-28
CDC6	26	G2/M Checkpoints	NA	1.70436e-28
CDC7	26	G2/M Checkpoints	NA	1.70436e-28
DBF4	26	G2/M Checkpoints	NA	1.70436e-28
MCM10	26	G2/M Checkpoints	NA	1.70436e-28
MCM2	26	G2/M Checkpoints	NA	1.70436e-28
MCM4	26	G2/M Checkpoints	NA	1.70436e-28
MCM5	26	G2/M Checkpoints	NA	1.70436e-28
MCM6	26	G2/M Checkpoints	NA	1.70436e-28
MCM7	26	G2/M Checkpoints	NA	1.70436e-28
MCM8	26	G2/M Checkpoints	NA	1.70436e-28
ORC2	26	G2/M Checkpoints	NA	1.70436e-28
ORC3	26	G2/M Checkpoints	NA	1.70436e-28
ORC4	26	G2/M Checkpoints	NA	1.70436e-28
ORC5	26	G2/M Checkpoints	NA	1.70436e-28
ORC6	26	G2/M Checkpoints	NA	1.70436e-28
POLA1	26	G2/M Checkpoints	NA	1.70436e-28
POLA2	26	G2/M Checkpoints	NA	1.70436e-28
PRIM1	26	G2/M Checkpoints	NA	1.70436e-28
PRIM2	26	G2/M Checkpoints	NA	1.70436e-28
RPA4	26	G2/M Checkpoints	NA	1.70436e-28
CEBPA	27	Transcriptional regulation of white adipocyte differen	-0.6903	6.1475e-06
PPARG	27	Transcriptional regulation of white adipocyte differen	-0.9164	6.1475e-06
EBF1	27	Transcriptional regulation of white adipocyte differen	NA	6.1475e-06
CEP57	28	Centrosome maturation	-0.5289	1.75806e-06
CSNK1E	28	Centrosome maturation	0.5849	1.75806e-06
PCM1	28	Centrosome maturation	0.8389	1.75806e-06
CHMP4A	29	NA	-0.5177
CHMP6	30	NA	2.1103
CHN1	31	NA	1.1715
COL4A1	32	Extracellular matrix organization	0.6236	3.95732e-06
CRTAP	32	Extracellular matrix organization	-0.5502	3.95732e-06
PLOD3	32	Extracellular matrix organization	0.75	3.95732e-06
COL4A2	32	Extracellular matrix organization	NA	3.95732e-06
COPS7A	33	NA	-0.6645
CRK	34	NA	1.2266
SHB	34	NA	0.0825
CTSD	35	MHC class II antigen presentation	0.8376	0.00251208
HLA-DRA	35	MHC class II antigen presentation	-0.5653	0.00251208
DAXX	36	NA	1.9688
DUSP3	37	MAP kinase activation	2.2591	3.28406e-08
DUSP4	37	MAP kinase activation	-0.5623	3.28406e-08
DUSP6	37	MAP kinase activation	1.5069	3.28406e-08
MAP2K5	37	MAP kinase activation	-1.0887	3.28406e-08
MAPK7	37	MAP kinase activation	NA	3.28406e-08
EIF4G1	38	Deadenylation-dependent mRNA decay	0.9122	0.000638581
EIF5	38	Deadenylation-dependent mRNA decay	-1.3225	0.000638581
PAN2	38	Deadenylation-dependent mRNA decay	0.892	0.000638581
EXOSC4	39	Metabolism of RNA	1.3156
HEATR1	39	Metabolism of RNA	0.5759
UTP14A	39	Metabolism of RNA	1.1158
ZFP36	39	Metabolism of RNA	-0.7341
FAH	40	Phenylalanine and tyrosine metabolism	0.7169	8.72269e-06
GSTZ1	40	Phenylalanine and tyrosine metabolism	-0.882	8.72269e-06
FOS	41	NA	-0.5905
FOXM1	42	NA	NA
GADD45A	43	NA	-0.8217
GJA1	44	NA	NA
GLI2	45	NA	-0.7709
GRB7	46	NA	-0.3957
HERC6	47	NA	1.3348
IGF2R	48	NA	1.2848
IKBKB	49	NA	0.7808
IKBKE	50	NA	-0.7394
IKBKG	51	NA	NA
IL1B	52	NA	-0.5613
ILK	53	Cell-Cell communication	0.5601	1.73455e-06
RSU1	53	Cell-Cell communication	-0.6344	1.73455e-06
LIMS1	53	Cell-Cell communication	NA	1.73455e-06
KLHL21	54	NA	3.4106
LSM5	55	NA	0.6233
MAMLD1	56	NA	-0.7001
MASTL	57	NA	NA
MAX	58	NA	NA
MKNK1	59	NA	-0.7391
MRPL19	60	Mitochondrial translation elongation	-0.7154	9.42315e-05
MRPS16	60	Mitochondrial translation elongation	1.2334	9.42315e-05
MSH6	61	NA	0.9249
MYBL2	62	NA	0.6909
NCAPD2	63	NA	-0.6162
NFKBIA	64	NA	1.0972
NFKBIB	65	NA	-0.7662
NFKBIE	66	NA	-0.5068
PDS5A	67	NA	-0.7008
PECAM1	68	NA	NA
PKMYT1	69	NA	NA
POP4	70	tRNA processing	-0.6541	0.00024983
RPP38	70	tRNA processing	-0.8112	0.00024983
PPP4C	71	NA	NA
PPP4R2	72	NA	NA
PTPRK	73	NA	-0.8465
RPN1	74	NA	-0.5885
SNCA	75	NA	0.6305
SORBS3	76	NA	0.6819
TPM1	76	NA	-0.6258
SPR	77	NA	-1.2851
SQSTM1	78	NA	0.1467
TGFBR2	79	NA	-0.5002
TLR4	80	NA	2.7754
USP43	81	NA	NA
WEE1	82	NA	NA
VDAC1	83	NA	0.7882
SPP1	84	NA	-0.5479
UBE3B	85	NA	2.0894
UBE3C	86	NA	0.7118
UNC5C	87	NA	NA
HEBP1	88	NA	1.4531
CTTN	89	NA	1.3057
